# Supplementary material for: Psychometric properties of the Sport Courage Scale for Chinese athletes
Source: Front Psychol. 2023 Jun 7;14:1133720. doi: 10.3389/fpsyg.2023.1133720 (PMC10289543; doi:10.3389/fpsyg.2023.1133720)
Supplement: Supplementary file 1 [file Data_Sheet_1.XLSX]

## Sheet: 有效数据删题后
性别	年龄	运动项目	运动等级	训练年限	@6	@11	@16	@21	@24	@1	@2	@7	@20	@4	@9	@14	@19	@5	@10	@15	@18	@23	@26	@29	@3	@8	@12	@13	@17	@22	@25	@28	@27	@30	@31	总分
男	23	五人制篮球	一级运动员	10	3	3	4	2	3	2	1	1	3	1	2	4	4	2	4	2	2	1	2	2	2	4	1	3	3	3	1	2	2	1	2	72
男	23	滑雪	二级运动员	5	2	2	1	2	2	3	2	1	3	3	3	4	2	3	1	2	3	2	2	2	1	2	3	3	2	3	2	2	3	3	2	71
男	19	跑步，篮球	三级运动员以下	4	2	3	4	3	5	5	3	2	4	3	4	3	4	3	3	3	3	3	3	2	2	4	3	2	3	3	3	2	3	2	2	94
男	25	网球	三级运动员以下	4	4	3	2	2	2	2	2	3	2	3	2	2	2	3	3	2	2	2	3	2	3	3	3	3	2	3	2	3	2	2	3	77
男	18	篮球	三级运动员以下	4	2	2	5	3	2	4	3	3	3	4	4	3	2	3	3	3	3	3	3	3	3	3	3	3	3	3	3	3	3	3	3	94
男	21	篮球	一级运动员	10	5	4	5	5	5	5	5	5	5	5	5	3	5	5	5	5	5	3	5	5	5	5	5	5	5	5	5	5	5	5	5	150
男	21	网球	三级运动员以下	2	4	3	2	3	2	2	3	2	3	1	2	2	3	3	2	2	3	3	3	3	2	3	3	2	3	3	3	2	3	3	4	82
女	19	羽毛球	三级运动员以下	6	3	2	4	2	1	4	3	3	4	2	1	2	3	2	2	2	3	3	2	3	3	1	3	3	3	2	2	3	4	2	1	78
男	20	羽毛球	三级运动员以下	8	2	2	2	2	3	2	3	5	3	3	4	2	3	2	5	3	3	4	5	2	3	3	1	3	2	3	3	3	3	2	1	87
男	18	跑步	三级运动员以下	1	4	4	3	2	3	3	3	4	4	4	4	5	5	4	4	4	5	3	4	3	2	1	3	3	3	3	3	4	4	3	2	106
男	19	篮球	三级运动员以下	8	3	3	5	3	4	2	4	3	4	4	5	4	5	3	5	5	5	3	4	4	4	2	5	4	5	4	5	4	4	4	2	121
女	26	单板大回转	二级运动员	10	4	3	3	4	5	5	5	1	1	3	2	5	3	1	5	1	1	1	1	1	1	3	1	1	1	1	3	1	5	1	1	74
男	29	足球	三级运动员以下	2	4	1	1	2	2	2	3	2	2	2	3	4	3	2	1	3	3	2	2	2	2	1	4	2	1	2	2	1	2	2	2	67
男	26	跑步	三级运动员以下	7	3	3	1	2	2	2	2	2	2	2	4	1	1	3	2	3	2	4	2	2	2	1	3	2	2	2	2	2	2	2	1	66
女	21	游泳	二级运动员	12	4	5	2	4	5	4	2	2	2	4	4	2	4	2	4	2	2	2	2	2	2	1	3	2	2	2	3	3	4	2	2	86
男	24	网球	三级运动员以下	3	2	3	2	3	2	1	3	4	4	5	4	2	2	5	4	3	5	2	4	1	4	1	1	4	4	4	4	5	3	3	3	97
男	19	篮球 足球 乒乓球	三级运动员以下	6	3	4	3	3	3	4	4	3	4	4	4	4	4	3	5	2	3	4	2	2	2	1	2	3	2	1	1	2	3	2	2	89
男	28	足球	一级运动员	17	5	5	5	5	5	4	1	1	3	3	2	2	2	3	4	1	1	2	1	1	1	1	1	1	1	4	4	4	5	4	1	83
女	24	网球	三级运动员以下	2	2	4	3	3	3	3	3	1	4	5	4	5	5	2	5	1	2	2	4	1	1	5	1	1	2	1	2	2	5	3	4	89
男	21	乒乓球	三级运动员以下	0	1	1	1	1	1	1	1	1	1	1	1	1	1	1	1	1	1	1	1	1	1	3	1	1	1	1	2	2	1	2	3	38
男	19	弓箭	三级运动员以下	2	3	2	2	2	4	5	1	2	2	2	3	2	1	2	2	2	3	3	2	2	2	5	2	2	2	3	3	1	3	3	3	76
女	21	网球	三级运动员以下	1	4	3	4	2	3	4	5	3	5	4	3	3	5	3	5	3	3	2	3	5	2	2	3	4	2	2	2	3	5	1	1	99
女	19	乒乓	三级运动员以下	1	3	3	2	5	3	3	3	3	3	3	4	3	1	3	3	3	3	2	3	3	3	2	3	3	3	2	1	1	3	1	1	82
女	19	跑步	三级运动员以下	9	3	3	2	1	3	3	2	4	3	5	4	2	3	4	4	3	3	3	3	1	4	2	3	3	3	1	3	1	3	1	2	85
男	21	跑步	三级运动员以下	3	5	3	3	5	5	3	3	3	4	2	5	2	2	3	2	4	2	2	2	3	2	2	1	3	2	2	2	2	4	1	2	86
女	21	滑雪	三级运动员以下	2	4	4	2	3	3	4	5	1	4	2	3	2	2	2	2	2	3	3	4	4	4	3	3	3	4	2	1	1	3	3	1	87
男	20	篮球	三级运动员以下	5	3	3	3	3	3	3	3	3	3	1	2	2	2	3	3	3	3	5	2	3	3	2	3	3	3	3	3	1	3	1	2	83
男	27	网球	三级运动员以下	5	1	1	1	1	1	1	1	1	1	1	1	1	2	1	1	1	1	1	1	1	1	1	1	1	1	1	2	1	1	1	1	33
女	20	400米	三级运动员以下	3	5	4	3	5	5	3	1	1	3	2	3	1	1	1	5	1	3	5	5	3	3	1	2	4	3	2	1	1	5	1	2	85
女	30	瑜伽	三级运动员以下	5	4	5	4	4	5	4	1	1	1	1	1	1	2	5	1	1	1	1	1	1	1	2	1	1	1	2	2	2	5	3	3	68
男	20	台球	三级运动员以下	2.5	3	2	2	5	2	2	3	1	3	3	2	3	1	2	2	2	4	4	3	2	3	3	2	3	3	1	3	1	2	2	1	75
男	32	足球	一级运动员	20	4	4	5	3	4	5	1	1	2	1	1	1	2	1	3	1	1	1	1	1	1	2	1	1	1	1	1	2	5	2	3	63
女	20	轮滑	三级运动员以下	2	4	3	3	2	3	5	5	3	5	1	1	1	3	3	3	3	3	2	2	3	2	2	3	3	2	1	2	2	3	1	1	80
女	22	网球	三级运动员以下	4	3	3	3	2	4	4	3	3	2	2	2	2	2	4	3	3	1	1	1	1	2	1	3	2	2	1	1	1	3	3	2	70
男	26	网球	三级运动员以下	5	5	5	4	4	4	4	2	4	2	5	4	4	5	4	3	2	2	2	1	2	1	2	2	2	2	2	2	1	4	1	2	89
男	29	武术	二级运动员	16	4	2	4	3	4	2	5	3	3	1	2	2	1	3	3	3	1	1	1	1	3	1	3	3	3	5	3	5	3	4	1	83
男	23	篮球	三级运动员以下	0	2	3	1	3	1	2	1	2	3	2	2	2	2	1	3	1	1	2	2	1	2	1	2	2	2	2	2	1	1	2	2	56
男	22	游泳	二级运动员	12	1	2	1	2	2	1	3	2	2	1	2	1	1	1	2	2	2	3	2	1	2	1	1	2	2	3	1	2	2	2	2	54
女	23	健美操	三级运动员以下	4	1	2	2	4	1	1	4	1	2	2	2	1	2	3	4	1	1	2	1	1	1	4	1	1	1	1	2	2	1	2	5	59
男	23	高山滑雪大回转	二级运动员	8	2	3	1	2	4	2	2	1	1	3	2	1	1	2	1	1	2	2	3	1	1	2	1	2	1	2	1	2	2	1	1	53
男	21	网球	三级运动员以下	2	1	1	1	1	1	2	2	2	2	3	3	3	1	2	2	3	5	4	5	5	3	1	3	3	3	1	2	2	2	2	2	73
男	20	田径	二级运动员	4	1	2	2	1	2	1	4	4	4	2	5	2	1	4	4	4	1	1	2	2	4	1	4	4	4	2	1	1	2	2	2	76
男	23	田径	二级运动员	5	2	2	1	2	2	2	1	2	2	2	2	2	1	2	3	2	4	5	5	5	1	2	1	1	1	1	1	1	2	2	1	63
女	22	单板滑雪	三级运动员以下	4	2	1	2	2	2	2	1	1	1	1	3	2	1	1	3	3	2	2	1	2	1	1	2	1	1	2	1	2	2	2	2	52
女	22	跳远	三级运动员以下	3	1	2	1	2	1	2	3	3	3	1	1	1	2	2	2	3	2	2	2	2	3	2	3	3	3	2	1	2	1	2	1	61
男	20	足球	二级运动员	5	3	5	3	2	5	5	5	5	5	1	3	1	1	5	1	5	1	2	2	2	5	2	5	5	5	2	1	1	3	1	1	93
男	24	羽毛球	三级运动员以下	2	2	1	2	3	1	2	5	1	2	3	1	2	2	1	1	2	1	2	2	1	1	2	1	1	1	2	2	1	2	2	1	53
男	23	啦啦操	二级运动员	3	3	4	5	5	5	5	2	2	2	2	2	2	3	2	4	2	2	2	2	1	2	1	2	2	2	2	2	1	4	1	3	79
女	21	高山滑雪大回转	二级运动员	6	1	3	1	1	2	1	3	1	1	1	1	1	2	2	1	2	2	3	3	1	3	2	5	5	3	2	2	1	1	1	3	61
女	21	单板大回转	二级运动员	5	1	1	2	1	1	2	3	1	2	1	4	1	1	2	1	1	1	2	3	1	2	2	1	1	2	1	1	3	1	1	3	50
女	22	冰壶	二级运动员	4	2	1	2	2	2	3	2	1	1	2	1	1	2	5	4	3	2	3	2	3	1	1	2	2	2	2	1	2	1	2	1	61
男	22	短道速滑	二级运动员	7	1	1	1	2	1	1	2	2	3	1	2	2	1	2	1	3	3	3	2	2	1	2	2	1	2	2	2	1	1	1	1	52
女	22	冰壶	二级运动员	4	1	2	1	1	2	1	1	3	2	1	1	2	1	1	2	1	1	3	1	2	4	2	2	1	5	1	1	1	3	2	3	55
男	23	足球	三级运动员以下	2	2	1	1	1	1	2	4	2	3	1	1	2	3	2	2	2	1	1	1	2	3	2	3	3	3	1	2	2	1	2	2	59
女	18	高山滑雪大回转	二级运动员	8	3	1	2	2	2	2	4	5	3	2	2	1	1	2	2	2	2	2	2	1	1	2	1	2	1	2	1	3	1	2	1	60
女	18	高山滑雪大回转	一级运动员	8	2	2	2	1	1	1	1	2	2	2	2	2	2	4	4	4	2	2	2	2	1	2	3	4	2	2	1	1	1	2	3	64
女	20	速度滑冰	二级运动员	5	2	1	2	1	1	1	1	1	1	1	1	1	1	3	2	1	1	1	1	1	1	1	2	1	1	2	3	1	2	2	2	43
女	20	高山滑雪大回转	三级运动员以下	2	1	1	1	1	1	2	2	3	1	1	2	4	4	2	2	1	2	4	2	2	1	2	4	4	2	1	3	2	3	1	1	63
男	22	高山滑雪大回转	二级运动员	5	1	1	1	1	1	2	2	1	2	1	3	2	1	3	1	1	1	1	1	1	4	1	5	5	4	2	2	2	2	1	2	58
女	21	单板大回转	三级运动员以下	3	3	2	3	2	4	2	3	5	4	2	2	2	1	1	2	1	2	2	1	1	1	2	5	3	1	2	2	2	2	1	1	67
女	16	滑冰	一级运动员	5	1	1	1	1	2	1	1	2	2	2	2	1	1	2	2	1	5	3	5	4	3	2	1	2	2	2	3	2	2	3	2	64
男	20	单板大回转	三级运动员以下	3	1	1	1	1	2	1	1	2	1	1	3	2	3	3	2	2	2	2	2	2	1	1	2	2	1	1	1	1	1	1	2	49
男	17	滑冰	二级运动员	4	1	2	2	2	1	1	2	2	1	1	2	1	1	1	2	2	2	3	2	2	1	3	1	1	1	2	3	2	1	2	2	52
女	18	冰球	三级运动员以下	4	1	1	1	1	2	1	2	1	1	2	1	1	1	2	2	1	1	1	1	1	1	2	4	5	1	2	2	1	1	2	1	47
男	22	滑冰	三级运动员以下	2	1	2	1	1	2	1	2	3	2	2	1	1	2	2	2	1	1	1	1	1	1	1	4	5	2	1	2	1	2	1	3	53
男	18	单板滑雪	三级运动员以下	2	4	5	3	3	4	5	3	1	1	2	3	2	1	5	5	4	2	1	3	1	2	1	1	1	1	1	1	1	4	2	1	74
男	20	滑雪	三级运动员以下	3	2	2	2	2	3	1	5	5	4	4	5	4	5	2	1	2	1	2	1	1	5	2	2	2	3	1	1	2	2	2	3	79
男	17	单板滑雪	一级运动员	7	2	2	1	1	3	2	4	4	4	2	2	2	2	1	3	2	2	1	2	2	1	1	1	2	2	5	4	5	1	5	1	72
女	19	单板滑雪	三级运动员以下	2	3	2	2	2	1	2	2	1	2	3	4	3	4	2	1	1	1	2	2	1	1	1	5	4	2	1	2	1	1	3	1	63
女	18	冰壶	三级运动员以下	1	1	1	1	2	1	1	1	2	2	5	5	5	5	1	1	1	3	1	2	3	1	2	5	5	3	5	5	4	2	5	2	83
女	21	冰球	三级运动员以下	2	2	1	1	2	1	1	2	1	2	3	2	3	1	1	3	2	5	5	2	2	2	4	2	2	1	5	4	4	2	5	4	77
女	17	冰球	三级运动员以下	2	2	1	2	2	2	2	2	1	2	5	5	3	5	4	4	4	3	2	2	2	1	2	1	1	2	2	3	1	2	2	1	73
女	17	滑冰	二级运动员	5	1	1	1	1	1	1	2	2	3	4	5	3	5	1	2	1	2	3	2	3	2	4	3	4	2	5	5	4	1	4	5	83
男	20	100米	一级运动员	8	1	1	2	2	1	1	2	2	1	1	1	1	1	2	2	2	1	1	1	1	2	3	2	2	2	5	4	5	1	4	5	62
男	19	200米	一级运动员	5	1	1	1	1	1	2	4	5	4	1	2	1	1	2	2	2	1	1	2	1	1	1	2	1	2	3	2	2	1	1	2	54
女	20	滑雪	二级运动员	6	2	2	1	1	1	1	2	1	2	5	5	5	4	1	3	1	2	1	1	1	2	4	2	1	1	1	2	3	1	1	3	63
女	22	单板滑雪	三级运动员以下	5	4	3	2	2	2	1	4	5	5	1	3	2	1	1	2	1	1	1	2	1	2	5	1	1	2	4	5	4	1	5	4	78
男	19	花滑	二级运动员	5	2	2	2	1	1	3	5	5	4	5	4	4	5	2	1	2	2	2	3	1	5	2	2	2	3	2	2	2	1	1	3	81
女	20	艺术体操	一级运动员	10	1	1	1	1	1	1	2	2	3	1	1	2	3	3	1	1	1	2	1	2	2	2	2	3	2	4	5	3	2	4	1	61
女	22	健美操	一级运动员	9	2	2	1	2	2	2	1	3	1	2	3	3	2	1	2	3	2	2	1	1	4	4	2	1	5	1	1	2	2	1	5	66
女	18	羽毛球	二级运动员	5	1	1	1	1	1	1	2	1	2	1	2	1	1	2	2	1	1	1	1	1	2	3	2	2	2	2	3	2	1	1	3	48
女	20	乒乓球	一级运动员	11	1	1	2	1	1	1	1	1	2	1	1	1	1	2	1	2	1	1	1	1	1	4	5	5	2	2	2	2	1	1	4	53
男	27	体操	一级运动员	16	1	1	1	1	1	4	2	2	1	4	4	5	5	5	4	4	1	1	1	1	3	1	2	1	2	1	3	1	1	1	1	66
女	18	滑冰	三级运动员以下	3	1	1	1	1	1	1	1	2	1	1	1	2	2	3	2	1	1	1	1	2	2	2	2	1	2	5	5	5	1	5	3	60
男	20	篮球	二级运动员	4	1	1	1	1	2	1	2	1	2	2	1	1	1	2	2	1	1	1	3	1	2	1	1	3	2	1	2	3	2	1	2	48
男	18	网球	二级运动员	5	1	1	1	1	2	2	2	2	2	1	1	1	1	1	2	1	2	2	2	1	5	1	1	1	5	2	1	2	1	2	2	52
女	17	滑冰	二级运动员	4	1	1	1	1	2	1	1	2	2	1	3	3	2	4	5	5	2	2	1	2	3	4	2	2	2	1	3	1	1	2	4	67
男	19	篮球	三级运动员以下	3	1	2	3	2	1	2	2	1	3	1	3	2	2	2	2	2	1	1	2	1	5	3	5	3	4	1	2	2	2	2	1	66
男	21	滑雪	三级运动员以下	5	1	1	2	1	1	3	2	1	3	1	1	1	1	5	4	4	2	2	3	2	2	1	1	1	2	2	2	1	2	1	3	59
男	17	滑冰	二级运动员	7	1	2	1	1	1	1	1	1	1	1	2	2	2	4	4	4	1	1	1	1	2	1	2	1	1	2	2	3	2	2	3	54
男	16	冰球	三级运动员以下	4	2	1	1	1	1	1	3	1	1	3	1	2	2	2	2	2	1	1	1	1	1	3	5	4	2	2	1	2	2	2	1	55
女	17	羽毛球	一级运动员	5	1	1	1	1	1	1	2	1	2	1	1	1	1	1	2	1	2	2	1	2	5	2	1	2	4	1	2	1	2	2	2	50
女	16	竞技健美操	二级运动员	4	1	2	1	1	1	1	2	3	1	2	2	2	2	3	3	5	5	3	5	4	2	2	5	3	1	2	1	1	2	2	2	72
男	17	足球	二级运动员	4	2	3	1	1	3	2	4	4	4	1	2	2	2	4	5	5	2	2	3	2	5	3	2	2	5	1	2	1	2	1	2	80
男	17	滑冰	一级运动员	8	1	1	2	1	2	1	2	1	1	1	1	2	2	1	1	2	5	4	5	5	2	2	1	1	1	1	3	1	2	2	1	58
女	19	滑冰	三级运动员以下	2	2	1	1	2	4	2	2	2	1	3	1	2	1	2	3	2	3	4	4	4	3	1	2	1	2	1	3	1	1	2	1	64
男	16	冰球	三级运动员以下	2	2	2	2	3	2	4	4	5	5	3	2	2	1	5	5	4	2	2	2	3	1	2	1	1	1	2	1	1	3	1	1	75
女	20	冰球	二级运动员	2	4	5	5	3	5	4	5	5	4	2	3	2	2	5	4	4	4	4	4	3	4	2	5	5	4	1	1	2	5	2	2	110
男	17	篮球	二级运动员	7	1	1	2	1	1	1	2	1	1	1	1	1	1	1	3	1	3	2	5	4	1	2	1	1	2	2	3	1	1	1	3	52
男	22	滑雪	二级运动员	5	3	5	4	2	4	5	1	1	2	2	1	2	1	1	2	1	2	1	2	2	2	2	1	3	1	2	1	1	4	3	2	66
男	20	网球	三级运动员以下	2	3	5	3	4	4	5	1	2	2	4	4	3	5	5	4	4	2	2	2	3	2	1	2	2	2	2	2	2	4	1	2	89
男	21	足球	三级运动员以下	5	1	1	1	2	2	1	1	1	1	1	2	1	1	3	1	1	4	4	5	5	1	2	1	2	2	5	5	4	2	5	2	70
男	19	滑雪	三级运动员以下	2	5	4	5	3	4	4	2	2	1	2	2	2	1	1	1	1	1	1	1	1	1	1	1	2	1	2	2	2	3	1	3	63
男	17	滑冰	三级运动员以下	4	5	4	5	3	5	2	2	2	3	5	5	4	2	2	2	1	5	3	4	3	2	1	2	3	2	2	2	2	4	1	3	91
男	19	滑冰	三级运动员以下	4	1	1	1	1	1	1	1	2	1	3	3	2	2	5	5	3	1	2	2	1	1	5	2	2	1	5	4	4	3	4	4	74
男	19	高山滑雪	二级运动员	5	1	2	1	1	2	1	4	5	4	2	1	2	1	2	2	3	2	2	1	2	2	1	1	1	2	1	1	2	2	2	1	57
男	24	单板大回转	三级运动员以下	0.5	4	3	5	5	4	5	3	3	3	3	1	2	1	3	3	3	2	2	2	1	3	1	3	3	3	1	1	2	4	2	1	82
男	15	冰壶	三级运动员以下	2	1	3	1	2	1	3	2	1	2	2	2	2	2	1	1	2	2	2	1	2	1	5	3	1	1	2	1	3	2	2	4	60
女	17	短道速滑	一级运动员	3	4	3	5	4	5	3	1	2	1	2	2	2	2	2	1	2	5	4	4	4	1	2	1	1	2	2	2	1	4	3	2	79
男	19	冰壶	二级运动员	5	1	1	1	1	1	1	2	1	1	1	1	1	2	2	1	2	2	1	2	2	5	2	5	4	4	1	2	2	2	2	1	57
女	20	足球	三级运动员以下	2	2	2	2	2	2	2	2	1	2	5	4	5	5	1	1	1	1	1	1	2	2	2	2	1	1	2	1	1	2	3	2	63
女	22	大回转	三级运动员以下	2	1	2	1	1	2	2	1	1	1	1	2	2	2	2	1	3	1	2	2	1	2	2	2	2	2	4	4	3	1	5	3	61
男	24	回转	二级运动员	4	3	2	2	2	1	2	3	4	3	2	1	1	3	2	3	2	1	2	2	2	3	2	3	3	3	2	2	1	2	1	2	67
男	15	速度滑冰	三级运动员以下	3	4	5	3	5	3	3	1	1	2	3	1	1	1	1	2	3	2	1	2	2	5	2	2	2	4	1	2	2	3	1	1	71
男	20	高山滑雪大回转	三级运动员以下	2	1	1	1	2	1	1	2	2	1	1	1	1	3	4	5	3	1	2	1	2	1	5	5	5	2	1	2	2	2	2	4	67
女	16	高山滑雪大回转	三级运动员以下	5	1	1	2	1	1	1	2	1	2	5	5	2	4	2	1	2	2	2	2	2	5	1	2	2	4	1	2	1	1	2	1	63
男	18	单板大回转	三级运动员以下	3	1	1	1	1	2	2	2	1	2	1	2	2	1	2	2	1	1	1	1	2	2	1	2	2	1	5	4	4	1	5	2	58
女	17	滑冰	三级运动员以下	4	1	2	1	1	2	1	2	2	1	1	1	1	2	1	2	1	1	1	1	2	2	2	5	4	2	2	1	1	1	1	2	50
男	19	单板大回转	二级运动员	2	1	1	1	1	1	1	2	2	1	2	1	2	2	2	2	1	1	1	1	1	3	1	2	3	1	1	2	2	1	1	2	46
男	22	滑冰	二级运动员	3	1	1	1	1	1	1	2	2	2	5	5	4	5	2	2	1	2	2	2	3	1	4	1	1	2	1	1	2	2	3	5	68
男	16	冰球	三级运动员以下	5	3	3	2	2	4	2	4	5	4	2	2	2	1	2	2	1	2	1	1	2	1	1	1	2	3	3	4	4	2	4	2	74
女	17	滑冰	三级运动员以下	3	1	1	1	2	1	1	2	1	2	5	5	4	5	1	2	1	1	1	1	1	5	2	3	1	4	1	2	2	3	1	1	64
男	20	单板滑雪	三级运动员以下	3	1	1	1	1	1	1	2	2	2	5	5	4	4	2	2	2	2	2	2	2	1	3	1	2	2	4	4	5	2	3	1	72
女	15	滑雪	三级运动员以下	3	1	2	1	2	1	1	1	1	1	5	5	5	4	2	2	2	2	2	2	2	1	5	2	2	3	4	5	4	2	4	5	81
女	16	单板滑雪	三级运动员以下	4	1	1	2	1	1	2	1	1	2	1	2	1	1	1	2	2	2	1	2	1	2	1	1	1	2	4	5	5	1	4	1	55
女	17	单板滑雪	一级运动员	3	1	1	2	1	1	1	1	1	1	1	2	3	3	3	1	1	1	1	1	2	1	5	1	1	2	3	2	1	1	1	5	52
女	21	冰壶	三级运动员以下	3	1	1	1	1	1	2	1	1	2	1	1	2	1	2	1	2	4	5	4	4	1	5	1	1	2	3	1	1	1	1	4	59
男	19	冰球	一级运动员	5	2	1	1	1	1	2	1	1	1	2	1	1	1	1	2	2	1	1	2	1	1	4	1	2	1	1	2	2	1	3	5	49
男	18	冰球	二级运动员	2	2	1	1	1	2	1	5	4	5	4	5	4	4	1	3	1	2	2	1	1	1	1	4	4	2	1	1	3	1	1	1	70
女	22	滑冰	三级运动员以下	4	1	1	1	1	1	1	1	3	1	1	1	1	1	5	4	5	3	3	4	5	3	2	2	1	2	4	4	4	3	5	1	75
男	21	100米	三级运动员以下	4	1	3	2	2	2	1	2	1	2	3	1	2	3	1	1	1	2	1	1	1	2	1	2	1	2	3	2	1	1	2	2	52
女	15	200米	三级运动员以下	5	5	4	2	4	5	5	5	4	3	3	1	2	2	1	2	1	2	2	1	2	2	2	4	4	1	2	2	1	4	1	1	80
男	18	滑雪	二级运动员	4	1	1	1	1	1	1	2	2	2	2	1	1	1	2	2	1	2	1	3	1	3	4	2	1	2	1	1	2	2	3	5	55
男	20	冰壶	二级运动员	4	1	2	2	2	1	1	2	2	1	2	1	1	1	2	1	2	1	1	1	2	2	3	4	5	2	1	2	2	1	1	1	53
男	20	滑雪	三级运动员以下	2	4	4	3	4	5	4	2	1	2	1	1	1	2	1	2	1	1	1	3	1	2	2	2	1	1	2	1	1	4	2	2	64
男	22	短道速滑	二级运动员	4	3	1	1	2	1	1	2	1	2	1	2	1	1	3	2	1	1	2	3	2	1	1	4	5	1	2	1	1	1	2	3	55
男	20	滑冰	三级运动员以下	4	1	2	1	1	2	1	2	1	1	2	1	2	2	2	1	1	4	3	4	5	1	1	1	2	1	1	2	1	2	1	2	54
女	24	网球	一级运动员	7	1	2	1	2	1	2	5	5	4	1	2	1	2	2	1	1	2	2	2	1	2	2	2	2	2	2	1	2	2	1	3	61
女	23	冰壶	三级运动员以下	4	2	1	2	2	2	2	1	2	2	1	1	2	2	1	1	2	2	2	1	3	4	1	5	5	5	2	1	2	3	2	2	66
女	17	武术	一级运动员	7	3	2	3	2	1	1	1	1	1	1	1	1	3	2	1	1	1	2	2	3	1	1	3	5	2	2	2	1	1	2	1	54
男	22	冰球	三级运动员以下	2	1	1	1	1	1	1	2	2	1	5	4	4	4	1	1	2	2	1	1	2	3	2	1	1	1	2	1	2	2	2	2	57
男	21	滑冰	三级运动员以下	5	5	5	3	4	5	3	1	1	1	1	2	1	1	1	2	2	4	2	5	5	2	2	1	1	2	5	4	3	4	5	2	85
女	22	越野滑雪	一级运动员	5	2	2	1	1	1	4	1	3	2	2	1	1	1	2	1	2	2	2	2	3	5	2	5	5	3	1	2	1	2	3	2	67
男	21	跆拳道	二级运动员	4	2	2	1	1	1	1	1	1	2	1	2	1	1	2	1	1	1	1	2	1	4	1	2	1	5	1	3	1	2	1	2	49
女	19	网球	一级运动员	6	1	1	1	2	1	1	1	2	2	1	2	2	1	1	2	1	2	2	2	2	1	4	1	2	2	1	3	2	3	1	4	54
男	21	滑冰	二级运动员	5	1	2	2	1	2	1	1	1	1	3	1	2	2	1	2	1	3	4	3	4	1	1	5	5	2	1	1	3	1	2	2	62
男	19	滑冰	三级运动员以下	5	4	2	5	4	5	5	2	1	2	1	2	1	1	5	5	5	1	1	2	1	1	2	1	3	2	1	1	3	4	1	1	75
男	15	武术	二级运动员	4	2	2	2	1	2	2	4	5	5	1	3	1	1	3	4	5	3	3	4	3	2	1	1	1	2	2	2	3	2	1	2	75
女	17	乒乓球	二级运动员	5	1	1	1	1	2	1	2	3	2	1	1	1	1	2	1	2	5	3	4	4	5	1	2	2	5	1	1	1	2	1	1	61
女	18	羽毛球	三级运动员以下	2	2	1	2	1	1	1	2	3	1	2	1	1	1	2	3	1	3	3	4	4	2	1	2	1	2	3	1	1	1	1	3	57
男	18	冰球	二级运动员	5	4	5	3	4	5	5	5	4	3	1	2	1	2	2	1	2	1	1	2	1	2	1	2	1	1	2	2	3	5	2	1	76
男	20	冰壶	三级运动员以下	2	1	1	1	1	2	1	1	2	1	5	1	1	1	1	3	2	1	1	2	1	1	2	2	2	2	2	1	1	3	2	1	49
男	18	冰壶	三级运动员以下	3	2	4	4	4	4	5	1	1	2	1	2	1	1	2	2	1	1	1	1	2	2	1	1	2	2	1	2	1	4	3	1	62
男	21	足球	二级运动员	4	4	4	4	5	5	5	4	5	3	1	2	2	3	1	3	1	2	1	1	1	1	2	2	2	1	2	1	2	5	1	3	79
女	20	健美操	二级运动员	3	5	4	4	4	4	3	1	2	1	2	2	1	2	1	2	2	3	3	4	4	4	2	2	3	4	3	1	2	4	2	2	83
女	21	跳高	一级运动员	5	1	2	1	1	2	1	2	3	2	1	2	1	1	1	2	3	1	1	2	1	3	1	2	2	2	3	1	1	2	2	2	52
男	21	网球	一级运动员	5	1	1	1	2	1	2	2	1	2	2	3	2	2	1	1	1	3	2	2	3	2	3	1	2	2	2	2	1	3	1	3	57
男	25	跑步	三级运动员以下	5	3	3	3	2	2	3	1	1	3	4	5	5	5	3	2	1	5	3	2	2	4	2	1	3	2	1	2	3	2	2	1	81
女	25	羽毛球	三级运动员以下	7	1	3	1	2	1	1	3	3	3	2	2	1	1	3	3	3	2	2	2	2	3	3	3	3	3	4	4	4	1	4	2	75
男	32	武术	二级运动员	20	3	4	5	5	5	5	5	1	2	1	1	1	2	5	5	1	1	1	2	1	2	1	3	3	2	1	1	1	4	1	2	77
男	23	足球	二级运动员	3	1	2	1	2	2	3	1	1	1	1	2	2	1	2	4	3	1	1	1	1	2	3	2	1	2	1	2	2	3	2	2	55
男	24	户外徒步	三级运动员以下	2	2	1	1	2	1	2	3	2	3	2	1	1	2	3	2	3	1	1	1	2	2	5	2	2	2	2	2	1	2	1	4	61
女	20	网球	三级运动员以下	3	2	1	2	2	1	1	4	1	4	1	1	1	3	1	1	1	1	1	2	2	1	1	1	3	1	3	2	2	2	1	1	51
女	20	跳远	三级运动员以下	5	2	2	1	1	2	2	1	3	1	2	2	2	1	2	1	1	2	3	3	2	2	1	1	1	2	2	2	1	1	1	2	52
男	22	跳远	二级运动员	9	1	1	1	1	1	2	1	1	2	2	1	1	1	2	1	1	1	2	1	3	1	1	1	1	1	1	2	2	1	1	1	40
男	22	跑步	三级运动员以下	7	2	4	1	2	2	3	1	1	1	1	1	1	2	2	1	2	1	1	2	1	2	1	1	1	1	2	2	2	1	2	1	48
男	22	跳高	三级运动员以下	3	1	1	1	1	2	1	1	2	1	4	4	4	4	2	1	1	3	3	5	5	1	2	2	1	1	1	1	2	1	3	1	63
女	22	短跑	一级运动员	7	2	1	1	1	2	1	1	1	1	5	5	5	4	2	1	2	2	2	2	2	1	2	3	2	2	4	4	4	1	5	1	72
女	23	羽毛球	三级运动员以下	7	1	1	1	1	1	1	2	3	2	1	1	2	3	4	5	5	1	2	1	3	1	1	1	1	1	4	4	4	2	4	2	66
男	22	短跑	三级运动员以下	4	1	1	1	1	1	1	2	2	2	5	4	5	4	1	1	1	1	1	2	1	2	3	3	1	1	1	1	1	2	2	1	56
男	24	羽毛球	三级运动员以下	6	1	1	1	1	2	1	2	2	2	1	1	1	2	2	1	2	2	1	1	2	2	5	2	1	1	5	4	4	1	4	4	62
男	23	铅球	三级运动员以下	5	5	4	5	2	3	5	1	2	3	3	4	5	4	2	1	1	2	2	3	2	2	5	2	2	1	1	1	2	4	1	5	85
女	17	乒乓球	三级运动员以下	5	1	1	1	1	2	1	1	1	2	2	1	2	1	2	2	1	2	3	2	2	3	1	2	2	2	5	5	4	2	4	3	64
男	21	短跑	三级运动员以下	4	1	1	1	1	1	1	2	3	2	1	1	1	1	4	5	5	1	2	2	1	1	4	1	2	2	3	2	2	2	2	4	62
女	17	跳远	三级运动员以下	3	1	1	2	1	1	2	2	2	2	1	1	2	2	2	1	2	2	2	2	1	4	2	1	2	4	2	1	1	2	3	3	57
女	19	羽毛球	三级运动员以下	4	2	2	1	2	2	1	1	1	2	4	5	5	5	3	1	2	2	2	3	1	5	4	2	1	5	1	1	1	1	2	4	74
男	20	800米	三级运动员以下	4	2	4	2	3	2	4	4	5	5	2	1	1	1	1	2	1	1	2	2	1	2	1	2	1	1	4	5	4	2	5	1	74
男	18	铅球	二级运动员	6	1	2	1	1	1	1	1	3	1	1	1	1	2	2	1	1	2	2	3	2	2	1	2	1	2	2	2	2	1	1	1	47
女	23	健美操	运动健将	8	2	1	2	2	2	1	1	1	1	2	1	3	2	2	2	1	5	2	3	2	5	1	2	1	5	3	2	2	1	2	2	64
男	18	羽毛球	二级运动员	5	1	1	1	1	1	1	3	3	1	1	1	1	1	2	1	2	2	2	2	2	5	4	2	3	4	1	3	2	2	1	5	62
男	18	短跑	二级运动员	5	1	1	1	1	1	1	1	2	2	2	1	1	2	2	1	1	2	1	3	2	1	2	2	1	2	1	2	3	1	2	1	47
男	21	长跑	二级运动员	5	1	2	2	2	1	2	1	2	2	2	1	2	1	2	1	2	1	1	1	1	3	1	1	1	1	1	2	1	1	2	2	46
女	20	长跑	三级运动员以下	4	1	2	2	1	1	1	1	1	2	4	4	3	3	2	1	2	3	3	2	3	2	1	1	2	2	2	2	2	1	1	1	59
男	24	跳远	二级运动员	5	4	1	2	2	2	1	2	1	1	2	1	1	2	2	1	2	3	2	4	5	2	1	5	3	1	4	4	4	3	3	3	74
男	19	跳远	三级运动员以下	4	2	4	1	2	2	3	2	1	1	1	3	2	2	2	2	2	2	1	2	2	1	2	2	3	2	1	1	1	1	1	1	55
男	17	乒乓球	二级运动员	7	1	1	1	1	1	1	1	3	1	1	2	2	2	1	1	2	2	2	1	2	1	2	1	3	2	1	1	2	1	1	1	45
男	20	跳高	一级运动员	8	1	2	2	1	2	2	1	1	1	2	2	1	1	2	1	3	1	1	1	2	3	5	2	1	4	2	1	1	1	1	4	55
男	22	铅球	一级运动员	7	2	2	3	2	1	1	2	2	2	4	5	4	4	2	2	1	4	2	1	3	4	1	2	2	4	1	1	1	1	3	1	70
男	21	铅球	三级运动员以下	5	4	5	3	4	4	5	2	1	2	1	2	1	1	2	3	1	1	1	1	1	2	2	2	3	2	5	5	4	5	5	1	81
女	23	长跑	三级运动员以下	5	1	1	2	2	2	2	2	2	2	1	1	1	3	2	1	2	1	1	3	2	1	1	2	1	1	3	1	3	2	1	1	51
女	18	羽毛球	三级运动员以下	7	2	1	2	2	2	2	5	4	4	3	5	3	5	1	2	2	1	1	1	1	4	2	5	3	5	1	2	2	2	1	2	78
女	17	长跑	三级运动员以下	6	1	2	1	1	1	1	2	2	2	1	1	1	2	1	2	2	1	2	2	2	1	4	3	1	3	4	5	4	1	4	4	64
男	19	乒乓球	一级运动员	8	1	1	1	2	1	1	1	2	1	5	5	4	2	4	5	5	3	2	5	4	1	1	5	3	2	2	1	2	2	2	1	77
女	22	短跑	三级运动员以下	5	2	1	1	2	1	1	2	1	2	4	5	4	4	2	2	2	4	2	4	4	2	2	1	2	1	4	5	4	1	5	1	78
女	20	短跑	三级运动员以下	4	2	1	1	2	1	3	1	2	1	1	4	2	1	1	2	3	2	2	2	2	1	5	1	1	1	3	5	3	1	5	3	65
女	21	跳远	三级运动员以下	4	3	3	2	2	2	3	5	4	5	2	1	2	2	2	2	2	4	2	4	5	1	1	1	1	2	2	1	1	2	2	2	73
女	20	跳高	一级运动员	7	2	3	2	2	4	4	4	5	5	2	2	2	2	1	2	1	1	1	1	1	1	5	1	1	1	3	1	2	2	1	3	68
女	22	健美操	一级运动员	8	5	2	5	4	3	5	2	1	2	1	2	1	1	4	4	4	5	3	5	4	4	5	1	3	3	3	2	1	4	1	4	94
男	24	滑冰	运动健将	8	1	2	1	2	1	1	1	1	2	2	1	1	2	3	2	1	1	1	2	2	1	1	1	1	2	1	2	1	1	3	2	46
女	23	短跑	二级运动员	6	1	1	1	2	1	1	1	1	2	2	2	1	1	3	1	1	2	2	2	2	1	2	2	1	3	1	1	2	1	2	2	48
女	22	羽毛球	二级运动员	6	1	1	1	1	1	1	1	1	2	1	2	2	2	2	3	2	1	1	1	2	2	1	2	1	1	1	2	1	2	1	1	44
男	24	乒乓球	三级运动员以下	7	2	2	1	1	1	1	2	2	3	2	1	1	1	3	1	2	4	3	5	5	1	3	2	3	2	2	2	2	2	1	2	65
男	20	长跑	三级运动员以下	4	3	5	1	2	3	3	5	4	5	2	2	2	2	3	1	1	1	2	1	2	3	2	1	1	2	1	2	1	2	3	2	70
男	22	铅球	三级运动员以下	4	1	1	1	1	2	2	1	2	2	2	3	1	1	1	1	2	2	2	3	2	2	2	1	1	2	1	1	1	2	1	1	48
女	17	艺术体操	二级运动员	6	1	2	2	2	2	2	2	2	2	2	2	5	3	2	2	2	5	2	3	3	2	3	2	1	1	1	2	2	1	1	2	66
男	23	蹦床	二级运动员	7	1	1	2	2	1	1	2	2	2	2	1	1	1	1	1	1	2	1	2	1	2	2	2	1	1	1	2	2	2	2	2	47
女	17	短跑	二级运动员	5	2	2	1	3	2	1	3	3	5	3	2	2	2	1	3	2	2	1	3	1	2	2	1	3	1	2	2	2	2	1	1	63
男	24	长跑	一级运动员	9	2	2	4	2	4	4	1	2	3	2	3	2	2	2	1	1	3	5	3	3	2	1	5	3	1	1	2	2	5	2	2	77
男	17	乒乓球	三级运动员以下	7	2	2	1	1	1	4	1	2	2	1	1	1	2	1	1	1	3	4	5	4	1	2	1	2	2	1	1	2	1	2	1	56
女	23	跳高	一级运动员	5	1	1	1	1	1	1	2	2	2	1	2	2	2	2	1	2	1	2	2	2	1	2	2	2	1	1	1	2	2	2	3	50
女	21	跳高	三级运动员以下	4	4	2	2	4	2	4	2	2	2	1	2	2	2	2	2	2	2	2	2	2	4	1	2	2	5	2	1	2	2	2	2	70
男	21	乒乓球	三级运动员以下	9	2	3	3	1	2	3	5	3	5	2	2	2	3	2	1	1	2	3	3	2	1	2	2	2	2	1	1	2	2	2	2	69
女	22	跳高	一级运动员	7	2	1	1	1	2	1	2	2	3	4	4	3	4	2	2	1	1	1	2	1	3	1	2	1	2	2	2	2	1	2	1	59
女	19	长跑	一级运动员	6	1	1	1	1	2	2	2	1	2	1	2	1	1	3	2	2	3	5	4	5	3	2	3	1	1	5	3	5	2	5	1	73
女	24	长跑	一级运动员	8	1	1	2	3	2	4	2	2	2	1	1	1	1	1	2	1	2	2	3	1	2	1	2	2	1	1	3	1	1	1	2	52
男	22	滑冰	一级运动员	5	3	4	4	2	2	5	2	2	1	1	1	1	1	5	3	5	2	2	2	1	2	1	2	2	2	1	3	1	1	1	1	66
女	23	羽毛球	三级运动员以下	6	1	1	1	1	1	1	1	2	1	2	4	1	1	3	2	1	4	3	5	5	2	3	3	2	1	2	2	1	2	1	5	65
女	22	健身	三级运动员以下	4	1	3	1	2	1	3	2	1	1	3	2	2	2	2	3	2	2	2	1	2	3	2	1	3	1	2	1	1	2	3	1	58
女	18	羽毛球	一级运动员	7	3	1	2	3	1	1	2	2	2	1	1	1	2	2	1	1	3	4	4	5	2	2	1	1	2	2	2	1	2	1	2	60
女	23	羽毛球	二级运动员	4	3	1	2	2	3	3	2	1	1	3	1	1	1	2	1	1	4	2	4	5	3	2	4	4	2	1	1	2	5	2	1	70
女	18	羽毛球	一级运动员	6	2	3	1	2	2	1	2	2	1	5	4	5	5	4	5	4	1	1	1	1	3	2	2	1	2	3	2	2	5	1	2	77
男	17	长跑	三级运动员以下	7	2	2	1	2	2	1	2	2	2	2	2	1	1	5	4	4	2	2	2	3	2	2	2	2	1	5	5	4	1	5	1	74
男	19	长跑	三级运动员以下	4	2	2	1	2	2	1	2	3	2	1	2	2	2	1	1	3	2	1	2	1	1	2	1	2	2	2	1	1	2	1	1	51
男	22	乒乓球	一级运动员	6	4	4	4	4	4	5	5	3	5	2	2	3	2	1	1	2	1	1	1	1	4	2	2	1	5	1	2	2	1	1	1	77
男	23	跳高	二级运动员	4	1	1	1	1	1	1	2	2	3	5	3	5	4	2	1	2	2	2	1	1	2	4	2	1	2	2	2	1	1	2	4	64
男	22	跳高	二级运动员	4	2	1	1	1	1	1	2	1	1	5	3	2	5	2	2	1	1	1	2	1	2	2	3	2	1	5	3	4	2	4	1	65
女	23	羽毛球	三级运动员以下	5	1	1	1	1	1	1	3	1	1	1	1	1	1	2	1	1	1	1	2	1	1	1	2	1	1	5	4	5	2	5	1	52
男	18	羽毛球	三级运动员以下	9	2	1	5	2	3	1	1	2	1	4	4	3	5	2	1	2	1	2	2	1	1	3	4	4	1	1	2	1	2	1	2	67
男	22	羽毛球	二级运动员	6	2	2	1	2	2	2	5	5	4	2	2	2	2	2	1	1	1	1	1	1	1	5	2	2	2	4	3	4	2	5	5	76
男	23	羽毛球	三级运动员以下	5	1	1	1	1	2	1	1	2	1	2	1	1	1	2	3	2	1	1	1	2	2	3	2	3	1	3	3	2	2	2	4	55
女	18	滑雪	三级运动员以下	9	1	1	2	2	1	1	1	3	2	5	5	4	4	2	1	2	2	2	2	2	2	1	1	2	1	1	3	1	2	2	1	62
女	21	短跑	一级运动员	5	2	2	1	1	1	1	1	1	1	1	2	1	1	1	2	3	1	1	2	1	1	5	1	2	2	4	4	5	1	5	3	60
女	23	羽毛球	三级运动员以下	7	2	1	2	2	1	2	1	3	2	2	1	1	2	2	2	2	1	1	1	2	2	1	5	5	2	1	1	2	2	2	1	57
女	23	跳高	一级运动员	5	1	2	1	2	1	3	2	2	1	1	1	2	3	5	4	5	1	1	1	1	1	1	2	2	2	1	1	3	2	1	1	57
男	24	铅球	三级运动员以下	4	2	1	3	2	2	1	2	1	2	2	2	1	2	2	2	1	2	2	3	1	1	5	2	3	1	1	2	1	4	2	4	62
男	24	短跑	一级运动员	7	2	1	1	1	2	1	2	2	1	2	1	2	3	1	3	1	1	1	1	2	1	1	2	2	2	1	2	2	3	1	2	50
女	18	跳高	二级运动员	9	2	1	1	1	2	1	2	2	2	4	4	4	4	1	1	1	2	2	2	1	1	2	2	2	1	1	2	1	1	1	2	56
男	22	乒乓球	一级运动员	10	3	4	1	2	4	3	2	1	2	2	1	1	2	5	5	4	2	2	2	1	1	1	1	2	2	4	3	2	2	3	2	72
男	21	乒乓球	三级运动员以下	8	3	2	3	3	2	2	1	3	2	5	4	4	5	1	1	2	5	5	4	5	2	2	2	2	2	3	4	5	5	4	2	95
女	20	跳高	三级运动员以下	3	2	2	3	1	3	3	5	4	3	2	1	2	2	2	1	1	2	1	2	3	1	3	2	2	2	2	3	3	2	2	1	68
女	23	短跑	三级运动员以下	2	1	1	1	1	1	2	2	1	2	3	1	1	2	2	2	1	1	1	2	1	1	5	2	2	1	2	1	2	2	2	4	53
女	18	排球	一级运动员	6	2	2	3	2	1	1	2	2	3	2	2	2	3	1	3	1	1	1	1	1	2	2	5	5	2	2	2	3	5	4	1	69
男	18	长跑	三级运动员以下	7	2	1	4	2	4	1	2	2	2	4	3	4	3	2	1	1	1	1	2	1	1	4	4	5	1	2	2	2	3	1	5	73
男	22	跳高	二级运动员	8	2	4	2	1	2	2	4	5	5	2	2	1	2	1	2	1	2	2	3	2	2	1	2	1	2	1	2	2	1	1	2	64
女	19	跳远	二级运动员	9	2	2	1	2	2	2	2	1	1	3	1	2	2	5	5	5	2	2	1	3	1	2	1	2	1	1	2	2	2	1	2	63
男	19	跳高	三级运动员以下	9	4	2	2	2	2	3	2	1	1	1	1	1	1	2	2	2	1	2	1	2	2	2	2	1	1	4	5	1	1	3	2	59
女	22	篮球	二级运动员	8	1	1	1	1	1	1	1	1	2	2	1	1	2	2	1	2	4	4	4	3	1	3	2	3	2	2	2	1	3	2	5	62
女	20	滑雪	三级运动员以下	4	1	1	1	1	1	1	1	1	2	1	2	1	1	2	1	1	2	1	2	3	3	1	1	2	3	2	1	1	1	3	3	48
男	23	篮球	一级运动员	7	2	2	2	3	3	2	1	2	1	5	4	4	5	5	4	3	2	2	3	2	1	1	1	2	1	1	2	2	2	2	1	73
男	21	网球	三级运动员以下	8	3	2	2	2	2	4	2	2	3	2	1	1	2	1	2	2	2	1	2	2	1	2	2	3	1	5	5	4	3	5	2	73
男	18	篮球	一级运动员	7	1	2	2	1	3	1	1	2	2	1	1	1	2	2	1	1	3	3	4	4	1	3	4	4	3	2	1	1	1	2	1	61
女	23	篮球	三级运动员以下	8	2	1	1	1	1	1	1	2	1	5	3	2	4	1	2	1	3	4	4	4	1	2	1	1	2	2	2	2	2	1	1	61
女	18	网球	三级运动员以下	8	4	1	2	2	2	2	1	1	1	1	3	2	2	1	1	2	2	1	1	1	5	3	2	1	4	2	1	2	1	1	5	60
女	20	羽毛球	二级运动员	7	2	2	2	2	2	4	1	1	3	2	2	1	1	2	2	1	3	4	5	3	1	2	2	1	2	2	3	1	2	1	2	64
男	20	羽毛球	三级运动员以下	6	2	2	1	3	2	4	2	2	2	5	4	5	5	2	1	2	1	1	1	2	1	2	4	4	2	2	1	4	5	5	3	82
女	20	跑步	二级运动员	8	1	2	2	2	2	1	1	1	1	1	3	2	2	1	2	1	1	1	1	1	3	5	1	1	4	2	1	3	2	1	4	56
男	20	篮球	三级运动员以下	5	2	2	1	1	1	1	2	1	2	2	3	2	3	1	3	2	3	5	3	4	1	2	2	3	2	1	1	1	2	1	1	61
女	24	单板大回转	三级运动员以下	4	3	3	2	2	2	3	2	2	1	4	4	5	4	1	3	1	1	2	2	3	2	1	3	5	1	3	1	1	2	1	1	71
男	17	足球	一级运动员	8	3	2	3	2	2	2	1	2	1	5	5	5	5	1	1	1	2	2	2	2	1	4	2	1	1	4	4	3	2	2	4	77
女	22	跑步	二级运动员	9	3	1	2	4	2	3	2	2	3	2	2	2	2	2	2	3	1	1	1	1	1	2	2	1	2	5	5	1	2	2	1	65
女	17	游泳	二级运动员	5	2	2	1	2	4	2	2	2	1	2	4	2	2	5	4	4	1	1	1	1	1	2	3	5	1	2	3	2	2	1	1	68
男	19	网球	三级运动员以下	7	3	3	2	3	5	2	1	2	1	5	4	4	5	3	2	1	1	1	1	1	2	4	3	2	2	4	5	1	2	1	4	80
女	21	网球	三级运动员以下	8	1	2	1	1	1	1	3	2	1	1	3	1	1	1	2	2	3	5	5	5	2	5	1	2	3	1	2	2	2	1	4	67
女	19	足球	二级运动员	8	2	1	1	1	1	1	1	1	2	4	3	4	5	2	2	1	1	2	2	1	1	1	2	3	1	1	1	3	5	4	1	61
女	24	网球	三级运动员以下	8	3	2	2	2	2	3	2	1	1	2	2	2	1	1	2	1	4	5	4	4	4	2	2	2	4	1	2	2	1	1	2	69
女	23	乒乓球	三级运动员以下	4	2	2	1	2	2	1	1	1	1	4	4	4	5	1	2	2	1	3	2	2	5	3	2	2	5	2	2	1	2	2	4	73
女	22	弓箭	三级运动员以下	8	4	3	2	5	2	3	2	3	2	1	1	1	2	2	1	2	1	1	1	1	1	2	5	5	1	3	2	1	2	2	1	65
女	21	网球	三级运动员以下	6	3	2	3	2	3	5	3	1	1	2	3	4	2	4	4	4	1	1	1	1	3	5	2	1	4	2	1	5	5	4	5	87
女	19	乒乓	二级运动员	4	3	2	2	2	2	4	1	2	1	2	3	2	2	1	2	1	3	5	5	4	2	2	1	1	2	5	5	2	2	1	2	74
女	20	跑步	三级运动员以下	9	1	2	1	1	1	2	1	2	3	1	2	1	1	2	2	2	2	2	3	1	1	4	1	1	1	2	2	3	2	2	4	56
男	22	跑步	三级运动员以下	8	2	2	1	1	1	1	1	3	2	1	2	1	1	2	1	2	1	2	2	2	1	2	2	1	2	1	2	3	2	2	1	50
女	20	滑雪	三级运动员以下	8	2	2	2	3	2	1	1	2	2	3	4	4	4	2	1	1	3	2	2	1	1	1	2	1	2	1	2	4	5	4	3	70
女	24	篮球	三级运动员以下	6	2	1	1	1	1	2	1	2	1	1	4	2	1	1	1	3	1	1	1	2	1	2	1	1	1	2	1	1	2	2	1	45
男	20	网球	二级运动员	7	2	2	1	2	1	2	1	3	1	2	2	2	1	1	2	1	1	1	1	2	3	1	1	1	1	2	1	5	3	3	2	54
女	23	1500米	二级运动员	8	3	2	3	2	2	3	2	1	1	2	2	2	2	1	1	2	4	4	4	4	1	2	2	1	2	5	4	1	1	1	2	69
男	24	器械	三级运动员以下	5	2	3	2	2	2	3	2	2	1	2	2	1	1	3	1	1	2	2	3	1	2	3	1	2	2	4	5	1	3	1	4	66
男	23	跆拳道	三级运动员以下	6	2	2	3	2	2	3	1	1	1	1	1	1	1	1	3	2	1	2	1	2	2	2	3	2	2	4	5	2	2	1	1	59
男	19	足球	二级运动员	9	2	1	1	2	4	2	2	1	2	2	3	2	1	1	1	3	4	5	4	5	2	1	1	1	2	2	1	3	1	1	2	65
男	20	轮滑	三级运动员以下	8	1	2	1	2	2	2	3	3	1	5	5	5	4	1	1	1	2	2	1	2	2	1	1	1	1	1	1	5	5	3	2	69
女	21	网球	二级运动员	9	2	4	2	4	3	3	4	5	5	2	2	3	2	1	2	1	3	1	1	3	2	1	5	3	1	2	2	2	2	2	1	76
男	18	网球	三级运动员以下	5	2	2	1	2	1	2	2	2	1	4	4	4	5	2	3	1	5	5	5	4	1	1	2	3	1	2	2	1	2	1	2	75
男	22	武术	三级运动员以下	7	1	1	2	1	2	2	2	2	2	1	1	1	1	2	1	2	1	1	1	1	2	1	1	2	2	2	2	2	1	2	1	46
女	20	篮球	三级运动员以下	6	3	3	2	3	4	4	5	4	5	5	4	4	5	4	5	5	2	1	2	2	2	4	2	2	1	1	1	2	2	2	3	94
女	21	游泳	三级运动员以下	4	1	1	1	1	1	1	1	2	2	1	1	1	1	2	1	2	2	5	4	5	3	2	2	2	2	2	1	3	4	5	1	63
男	24	健美操	三级运动员以下	5	2	3	3	2	2	5	5	4	5	4	5	4	4	2	2	1	5	3	4	5	2	4	5	3	2	2	2	1	2	2	4	99
女	19	高山滑雪大回转	三级运动员以下	4	2	2	1	2	2	3	2	2	2	2	2	2	1	1	1	1	2	1	2	2	1	1	1	2	2	2	1	2	2	1	2	52
男	23	网球	三级运动员以下	8	1	1	1	2	2	2	5	4	4	5	4	3	4	2	2	1	2	2	1	1	2	5	1	3	1	1	1	2	2	1	5	73
女	20	单板	三级运动员以下	9	4	3	2	2	1	2	3	1	1	3	2	2	1	2	1	2	5	3	3	5	5	1	5	4	4	2	2	1	2	1	3	78
男	20	追逐	三级运动员以下	5	2	2	3	3	2	3	4	4	4	5	5	4	4	1	2	1	1	1	1	1	4	5	2	2	5	1	2	1	1	2	3	81
女	21	滑冰	三级运动员以下	3	1	1	1	1	1	1	3	1	2	3	1	1	2	2	1	2	3	3	5	5	2	3	1	2	2	1	1	2	2	3	2	61
男	24	高山滑雪	三级运动员以下	8	3	3	4	2	5	2	4	5	5	2	2	1	1	2	1	1	1	2	2	1	2	5	2	2	1	1	1	3	2	2	4	74
女	24	乒乓球	三级运动员以下	8	2	1	3	2	3	3	1	1	2	4	4	5	3	1	2	2	5	5	3	4	1	1	3	1	2	1	2	2	2	2	3	76
男	23	跳远	一级运动员	8	3	2	1	3	2	4	1	1	3	1	2	2	1	2	3	2	1	1	1	1	1	4	5	5	2	1	3	1	1	2	4	66
女	20	瑜伽	三级运动员以下	6	2	2	2	1	1	2	5	5	3	2	1	1	1	2	1	1	2	2	1	3	3	3	1	2	2	1	3	1	1	2	2	61
男	17	标枪	二级运动员	8	4	3	3	2	5	2	4	5	3	5	4	4	5	2	2	2	3	3	2	2	3	2	2	1	1	4	5	2	2	2	2	91
男	18	跳高	三级运动员以下	8	1	1	1	1	1	1	2	1	1	5	5	4	4	1	1	2	1	1	1	2	2	5	2	1	2	2	3	5	3	3	4	69
女	24	短跑	三级运动员以下	7	2	3	2	1	1	3	2	1	1	3	1	2	1	1	2	1	1	1	1	1	3	1	2	3	4	2	1	1	1	1	2	52
男	21	铅球	三级运动员以下	5	2	3	3	2	2	2	2	1	1	2	1	1	2	3	3	5	3	5	4	5	3	2	2	2	1	2	2	1	1	1	1	70
女	17	羽毛球	三级运动员以下	7	3	2	3	4	3	5	1	2	1	2	1	1	1	2	1	1	1	2	2	1	3	4	2	1	2	5	4	1	1	2	4	68
女	19	长跑	二级运动员	5	1	3	2	3	2	2	5	5	5	2	2	1	1	2	2	2	2	3	3	2	2	4	3	1	2	1	2	2	2	2	4	75
男	23	跳高	三级运动员以下	4	3	3	5	2	4	5	1	1	1	2	1	2	3	1	3	1	3	3	2	1	5	2	5	4	5	4	5	2	1	2	2	84
男	20	乒乓球	二级运动员	7	3	2	3	2	5	4	4	5	5	1	2	1	1	1	1	3	1	1	2	1	1	2	4	5	1	2	3	1	2	2	2	73
女	23	乒乓球	二级运动员	8	3	3	1	3	3	4	1	2	3	5	3	4	4	5	4	5	2	2	2	1	2	3	1	2	2	5	5	2	2	1	2	87
男	20	跳高	三级运动员以下	9	4	2	5	2	1	4	1	1	2	1	2	2	1	2	3	2	3	3	1	2	2	1	3	4	2	5	4	1	1	2	2	71
女	17	羽毛球	三级运动员以下	4	2	2	1	2	1	4	2	2	3	4	4	2	5	1	2	2	1	1	1	1	3	1	1	1	3	2	2	2	2	1	3	64
男	22	铅球	一级运动员	6	1	1	2	1	1	1	2	1	1	2	2	1	1	2	2	1	5	2	4	4	2	1	2	2	1	1	1	3	5	4	2	61
男	19	跳远	三级运动员以下	5	3	3	3	3	2	4	1	2	1	3	3	4	1	2	1	2	2	3	1	2	3	4	4	4	2	4	5	3	2	2	5	84
男	20	跳远	三级运动员以下	8	2	2	2	1	1	2	2	1	3	1	2	1	1	2	1	3	2	2	5	3	2	1	1	2	2	2	1	5	5	4	2	66
女	21	乒乓球	二级运动员	4	2	1	1	1	1	1	2	1	2	1	2	1	1	1	1	2	1	2	1	1	2	5	2	1	2	2	1	2	1	2	4	50
男	23	长跑	二级运动员	6	5	4	4	4	3	4	4	4	4	1	3	3	5	4	5	5	4	3	4	4	4	2	2	3	4	1	2	4	3	5	1	108
男	20	乒乓球	三级运动员以下	9	2	1	2	1	1	3	4	5	3	1	5	1	1	1	1	2	1	2	1	2	1	2	2	3	2	2	3	1	2	1	2	61
男	19	长跑	三级运动员以下	7	2	1	2	2	1	2	1	2	2	2	1	1	2	1	1	2	1	2	2	1	1	3	2	2	2	2	2	2	2	1	1	51
男	22	铅球	三级运动员以下	6	2	3	1	1	1	2	2	1	2	2	2	1	1	1	1	2	2	1	2	1	2	1	2	1	3	2	2	2	2	1	2	51
女	17	乒乓球	三级运动员以下	6	1	1	1	1	2	1	1	1	2	1	1	1	1	1	3	1	1	2	1	3	2	2	2	2	1	1	1	1	2	2	1	44
男	23	跳高	二级运动员	8	2	3	2	2	4	2	1	2	1	2	2	2	2	2	3	2	1	2	1	2	2	2	4	4	1	2	3	1	2	2	1	64
女	22	跳远	三级运动员以下	4	1	1	1	2	1	2	2	1	1	2	2	2	1	1	2	1	1	1	1	1	1	2	2	1	1	1	2	2	2	1	3	45
女	21	跳高	一级运动员	5	2	3	2	4	2	2	3	2	1	1	1	2	2	2	1	3	3	3	2	2	3	2	1	2	1	5	4	1	3	1	1	67
男	18	铅球	二级运动员	4	1	2	1	1	2	2	1	2	2	1	2	2	2	1	1	1	2	2	2	1	3	2	3	1	1	1	1	2	2	1	1	49
男	20	长跑	三级运动员以下	4	1	2	2	1	2	1	1	2	2	2	2	2	1	3	1	2	2	1	2	1	1	2	1	1	1	2	2	1	2	2	2	50
女	22	长跑	二级运动员	9	1	1	1	3	3	4	2	1	1	2	3	2	2	1	1	2	1	2	2	1	4	2	2	1	5	1	2	2	2	1	3	61
男	17	羽毛球	一级运动员	7	2	4	2	4	4	1	1	3	2	2	1	1	1	2	2	2	2	2	2	1	2	2	1	1	1	4	5	1	1	1	2	62
女	18	滑雪	二级运动员	5	4	2	3	3	3	3	1	1	3	4	1	5	4	4	5	5	2	1	1	2	2	4	5	4	1	2	1	2	2	2	4	86
男	21	单板滑雪	一级运动员	2	1	2	2	1	1	2	2	1	2	3	1	2	2	1	2	2	2	2	1	1	1	3	2	1	2	1	2	2	2	1	2	52
女	15	花滑	三级运动员以下	3	5	1	3	3	3	2	5	4	3	3	4	4	3	5	5	4	3	3	4	4	1	5	4	4	2	2	2	4	4	4	5	108
女	19	艺术体操	二级运动员	3	1	1	1	1	1	1	2	3	2	1	2	2	2	2	2	3	3	2	2	2	1	2	2	3	2	1	2	2	1	1	3	56
男	18	健美操	一级运动员	3	1	2	1	1	2	1	1	1	1	2	1	1	1	2	2	1	1	1	3	1	2	5	1	1	2	3	1	2	1	2	4	51
男	16	羽毛球	一级运动员	2	3	2	2	1	2	3	2	2	1	2	1	2	2	5	3	5	1	2	1	2	1	1	1	1	2	1	1	1	2	2	3	60
女	18	乒乓球	二级运动员	2	1	1	1	2	2	1	2	2	1	3	1	2	1	1	2	3	1	3	1	2	1	1	2	1	2	1	2	1	1	1	2	48
女	15	体操	一级运动员	6	3	2	2	2	2	2	2	2	1	1	2	1	3	2	1	2	3	3	5	4	4	4	1	2	5	2	1	4	5	5	4	82
男	22	滑冰	三级运动员以下	5	2	3	1	1	3	2	2	2	1	2	2	4	2	1	1	1	2	1	1	1	2	1	2	1	2	2	1	1	1	1	1	50
女	20	篮球	二级运动员	5	1	1	1	1	1	1	2	1	1	3	1	2	1	1	2	1	1	1	2	1	1	1	2	3	2	2	1	1	1	1	1	42
男	19	网球	二级运动员	5	1	2	1	1	2	1	1	2	2	1	2	1	1	2	1	1	3	1	4	4	2	2	1	1	2	1	2	5	5	4	2	61
男	20	滑冰	二级运动员	3	2	2	2	2	2	2	2	2	2	2	2	2	3	1	2	1	4	3	4	4	4	1	2	2	3	2	1	4	5	5	1	76
女	20	篮球	三级运动员以下	4	1	1	1	1	2	1	1	2	2	1	1	1	1	1	1	1	1	3	1	2	1	2	2	3	1	2	2	1	1	2	2	45
男	17	滑雪	三级运动员以下	5	2	2	2	2	3	3	2	2	1	3	2	1	2	5	4	5	1	1	2	1	2	2	2	1	2	2	1	2	1	2	2	65
女	22	滑冰	一级运动员	5	1	1	2	2	2	2	1	2	2	1	1	1	1	2	1	1	2	2	3	1	2	2	1	1	2	2	2	2	2	3	2	52
女	18	冰球	二级运动员	3	5	3	3	3	4	5	1	1	2	2	2	3	5	2	1	2	3	3	2	2	5	2	2	2	4	5	4	3	2	2	1	86
男	17	羽毛球	三级运动员以下	3	2	4	2	3	2	2	3	1	2	1	2	3	2	2	2	1	5	2	2	2	1	1	1	2	1	4	5	2	1	3	2	68
女	16	竞技健美操	三级运动员以下	2	1	1	2	1	3	1	1	2	1	1	1	1	2	2	2	1	2	2	3	4	2	2	2	2	2	2	1	5	5	4	2	63
男	20	足球	三级运动员以下	5	4	3	2	2	2	4	1	1	1	1	3	2	1	2	2	1	3	2	1	1	2	3	2	2	1	5	4	2	2	3	1	66
男	19	滑冰	三级运动员以下	4	2	1	1	2	2	2	2	2	3	1	3	1	1	2	1	1	2	2	2	2	2	1	2	1	2	2	1	1	2	1	1	51
女	21	滑冰	三级运动员以下	5	2	1	2	2	2	1	3	1	2	2	2	3	2	1	2	1	2	2	1	2	4	3	2	3	4	2	1	2	1	1	4	63
男	20	冰球	三级运动员以下	4	2	2	1	1	2	2	1	2	1	5	1	2	1	2	2	1	2	1	2	1	1	2	2	2	1	2	1	1	2	2	3	53
男	15	冰球	三级运动员以下	2	3	3	2	1	3	3	2	1	2	2	3	2	2	5	4	5	2	1	2	1	1	1	2	2	1	2	2	2	2	1	1	66
男	20	篮球	三级运动员以下	4	1	1	2	2	2	1	5	5	5	5	2	2	1	2	2	2	1	2	1	2	1	1	2	1	1	1	1	1	1	1	2	59
男	17	滑雪	一级运动员	4	2	3	1	1	2	1	2	1	1	2	1	1	2	2	2	2	1	1	1	1	2	5	2	2	2	2	1	1	2	2	4	55
女	19	网球	三级运动员以下	5	2	1	1	1	2	1	2	2	2	2	1	1	2	1	2	2	1	1	2	2	1	3	5	4	1	2	2	2	2	1	3	57
女	22	足球	三级运动员以下	3	1	1	1	2	1	3	1	1	1	1	1	1	2	1	1	2	4	4	5	4	2	1	1	1	2	1	1	5	5	3	1	61
男	19	滑雪	三级运动员以下	2	2	3	2	1	2	2	1	1	2	2	1	2	4	1	1	3	2	3	2	2	1	1	1	3	1	1	1	2	1	1	3	55
男	17	滑冰	三级运动员以下	5	1	4	2	1	2	2	2	2	1	3	1	2	3	4	4	4	1	1	1	1	2	1	2	2	2	1	3	2	1	1	2	61
女	19	滑冰	三级运动员以下	3	3	2	1	3	3	3	2	3	2	2	4	3	2	4	4	4	1	1	1	1	1	1	2	1	2	1	1	2	2	2	1	65
女	18	高山滑雪	二级运动员	3	2	2	3	2	2	1	2	1	1	2	1	1	1	2	1	3	2	1	1	2	2	5	2	2	2	1	3	2	1	1	5	59
女	15	单板大回转	三级运动员以下	5	3	3	2	2	3	5	2	2	1	3	4	3	4	3	2	1	2	2	2	1	5	1	5	5	4	2	1	1	2	1	1	78
女	17	冰壶	三级运动员以下	5	2	2	1	1	2	2	2	2	1	2	2	1	1	3	2	1	1	1	1	2	1	2	2	2	3	1	2	1	2	2	2	52
男	17	短道速滑	三级运动员以下	5	3	2	2	2	4	3	1	1	1	1	3	3	2	1	2	2	1	1	1	2	3	2	4	5	2	2	1	2	2	1	2	64
男	21	冰壶	三级运动员以下	4	1	1	2	1	1	1	1	1	2	1	3	2	2	2	2	2	2	1	2	1	1	2	1	2	2	1	1	1	1	1	1	45
男	22	足球	三级运动员以下	3	2	3	2	1	2	2	2	2	2	2	1	2	3	1	1	1	1	1	1	1	2	1	4	4	1	1	1	1	3	3	2	56
女	19	大回转	三级运动员以下	5	1	2	1	2	1	1	2	2	1	3	1	1	2	1	2	1	2	2	2	2	2	3	1	2	2	2	1	1	2	1	2	51
男	20	回转	三级运动员以下	3	2	1	2	1	2	2	1	2	2	1	2	1	2	1	1	3	1	2	1	1	2	1	1	2	2	2	2	2	1	2	2	50
男	20	速度滑冰	三级运动员以下	3	2	2	2	2	1	3	2	2	2	2	2	2	2	1	2	2	2	2	1	2	4	2	3	1	5	2	2	1	2	3	2	65
男	20	高山滑雪	二级运动员	4	1	1	2	2	1	2	2	1	1	1	1	1	1	1	3	2	3	2	4	4	2	2	2	1	2	2	1	4	4	4	3	63
女	20	高山滑雪大回转	三级运动员以下	4	2	2	2	2	1	1	1	2	2	3	3	2	1	2	2	2	1	1	1	1	3	2	1	2	4	1	2	1	2	2	1	55
女	17	单板大回转	三级运动员以下	3	2	2	2	2	1	1	1	3	2	2	2	2	1	5	5	4	2	2	2	2	2	2	1	2	1	2	2	1	1	2	1	62
女	17	滑冰	二级运动员	5	1	2	2	2	2	1	1	2	2	2	1	1	1	2	2	1	1	1	1	1	2	3	3	1	1	2	1	1	1	2	3	49
女	19	单板大回转	一级运动员	5	2	1	2	1	2	2	2	1	1	2	1	2	2	2	1	2	1	2	1	2	3	2	1	2	2	2	2	1	1	2	1	51
女	21	滑冰	三级运动员以下	3	1	1	2	1	2	1	2	1	2	1	2	1	2	1	2	1	2	2	3	1	1	1	2	2	2	2	3	2	2	3	1	52
女	18	冰球	三级运动员以下	3	4	2	3	3	2	3	2	1	2	5	1	3	2	5	4	5	2	2	2	3	1	3	4	3	2	1	2	1	1	2	2	78
男	20	滑冰	三级运动员以下	3	5	5	2	3	2	3	1	3	1	2	4	2	3	1	2	1	3	3	3	1	1	2	4	5	1	4	5	2	2	1	2	79
男	20	单板滑雪	三级运动员以下	2	1	3	1	2	3	2	2	2	3	2	2	2	3	4	5	4	3	2	4	4	1	2	2	1	2	1	2	4	3	5	3	80
女	15	滑雪	三级运动员以下	2	2	2	2	2	2	3	1	1	1	2	1	1	2	2	2	2	2	4	3	2	1	1	2	1	1	2	3	1	1	1	2	55
男	22	单板滑雪	三级运动员以下	3	4	2	2	2	3	3	2	3	1	4	3	3	2	1	2	1	1	1	1	1	3	1	4	5	2	3	1	1	3	3	1	69
女	21	单板滑雪	三级运动员以下	5	2	1	2	3	1	3	2	2	2	2	2	2	3	2	1	1	2	2	2	1	5	2	2	1	4	2	2	1	1	1	3	62
女	22	冰壶	一级运动员	2	2	1	1	4	3	2	5	4	3	3	2	2	2	3	3	1	1	1	2	2	3	2	2	3	1	1	2	2	1	3	3	70
女	17	武术	三级运动员以下	2	5	4	2	2	5	2	2	3	2	3	1	1	2	1	1	2	2	1	2	1	3	2	1	3	1	5	5	2	2	2	1	71
男	22	冰球	三级运动员以下	3	3	2	2	2	3	5	2	1	3	1	1	3	3	1	1	2	3	2	1	2	2	1	2	3	2	4	5	3	2	2	1	70
男	19	滑冰	三级运动员以下	3	3	2	1	2	1	1	2	2	2	2	2	2	1	1	2	3	2	1	1	3	1	1	3	1	1	2	2	3	2	2	2	56
男	18	越野滑雪	二级运动员	4	4	2	3	2	4	3	2	1	2	3	1	2	2	2	1	2	3	2	2	1	1	4	5	5	1	4	4	1	2	2	1	74
男	17	跆拳道	三级运动员以下	5	2	4	1	1	2	2	2	2	1	2	1	2	3	3	1	2	1	1	1	2	1	1	2	1	2	2	2	2	2	1	1	53
男	20	网球	二级运动员	3	1	1	2	1	2	2	2	1	3	2	1	1	2	2	2	1	2	3	4	4	2	1	1	2	1	1	2	4	5	5	2	65
女	21	滑冰	三级运动员以下	5	1	2	2	1	1	2	1	2	2	2	3	2	2	2	2	2	3	4	1	2	4	1	3	1	5	2	2	2	1	1	2	63
男	17	滑冰	三级运动员以下	2	2	2	3	2	3	4	1	2	2	3	2	2	3	5	5	3	1	2	2	1	2	5	5	4	1	1	3	2	2	2	3	80
女	20	武术	三级运动员以下	3	4	3	4	3	2	2	2	2	1	1	1	2	1	3	3	1	2	3	3	3	2	1	2	1	2	4	5	1	3	2	1	70
男	17	乒乓球	三级运动员以下	4	2	1	1	4	2	4	2	2	2	3	2	2	2	5	5	4	2	3	3	4	1	2	2	1	1	1	1	5	5	4	3	81
女	15	羽毛球	三级运动员以下	3	2	1	1	2	2	1	2	2	1	3	2	2	1	1	2	1	5	3	4	4	4	2	1	2	4	1	3	4	3	5	2	73
男	20	冰球	三级运动员以下	4	4	3	3	2	2	3	2	2	1	1	2	2	2	2	2	2	2	1	1	1	2	2	1	1	1	4	4	2	2	1	4	64
男	21	冰壶	三级运动员以下	2	2	2	2	1	1	2	5	4	4	1	3	3	2	1	3	1	2	2	2	1	1	2	2	3	2	1	2	1	2	2	2	64
女	18	冰壶	三级运动员以下	5	1	2	1	1	1	2	1	1	2	2	2	2	2	1	1	1	1	1	2	1	1	2	1	1	1	2	2	1	2	2	4	47
女	20	足球	二级运动员	3	2	2	3	2	1	3	2	3	2	3	2	4	2	1	1	1	2	2	2	1	3	2	1	1	5	1	1	1	2	1	1	60
男	15	健美操	三级运动员以下	5	3	2	2	2	2	2	1	1	1	5	2	2	1	2	2	1	3	3	2	2	3	3	2	2	3	1	2	1	2	2	2	64
男	17	跳高	三级运动员以下	2	4	5	3	2	4	2	2	1	2	1	2	2	1	2	2	1	2	3	1	2	2	1	2	1	2	5	4	2	2	2	1	68
男	18	网球	二级运动员	2	2	2	2	2	2	3	2	3	1	3	1	3	3	2	2	2	2	2	1	2	2	5	4	4	1	2	1	1	1	2	1	66
男	19	跑步	二级运动员	2	2	2	2	2	2	2	3	5	4	3	1	2	2	2	1	2	1	2	1	2	2	2	2	1	1	2	1	2	1	2	3	62
男	20	羽毛球	二级运动员	4	2	3	2	2	3	2	3	5	4	3	3	3	3	3	5	4	3	2	2	3	1	2	1	1	1	2	1	1	1	2	2	75
男	20	武术	一级运动员	3	3	1	2	2	1	1	2	1	2	2	2	1	1	1	1	1	2	2	2	2	1	2	2	3	2	2	1	1	1	1	1	49
女	21	足球	一级运动员	3	1	3	3	2	2	2	1	3	1	3	1	2	2	2	2	1	2	3	2	2	4	2	1	1	5	1	2	3	2	1	1	63
女	21	户外徒步	三级运动员以下	5	3	2	2	1	1	2	2	1	2	3	2	2	1	4	4	4	3	3	4	4	3	2	2	2	3	1	2	4	5	4	4	82
女	21	网球	一级运动员	4	1	2	1	1	1	1	2	2	1	1	1	2	2	2	2	3	2	1	1	2	1	2	2	2	2	1	3	2	2	1	2	51
女	22	跳远	一级运动员	5	2	1	2	2	1	1	1	1	2	1	2	1	1	1	1	1	3	4	4	5	1	2	2	3	2	2	1	5	5	5	3	68
女	22	跳远	二级运动员	2	1	1	1	1	2	1	2	1	2	1	2	2	1	2	1	1	1	1	1	1	1	2	1	1	3	1	2	2	2	2	2	45
男	19	跑步	二级运动员	2	1	1	1	1	2	1	2	2	1	1	1	1	1	1	2	1	2	2	1	2	3	2	2	1	2	1	1	1	1	1	2	44
男	19	跳高	一级运动员	3	2	1	1	1	1	3	2	1	1	1	2	1	2	1	2	2	3	4	4	4	1	2	1	1	2	2	1	5	3	4	2	63
男	20	短跑	三级运动员以下	4	4	2	4	2	2	2	2	1	2	2	2	1	1	2	2	1	1	2	2	1	1	1	2	2	2	4	5	3	2	2	1	63
女	20	羽毛球	二级运动员	5	1	1	1	1	2	3	1	2	2	3	3	3	2	2	1	1	2	2	2	2	2	5	4	5	2	2	2	1	1	1	2	64
男	15	短跑	一级运动员	5	1	1	1	2	1	2	1	2	1	1	3	2	1	2	3	2	2	4	3	3	2	3	2	1	2	1	1	1	3	2	1	57
女	18	羽毛球	三级运动员以下	2	2	2	2	2	2	1	2	2	3	1	3	1	1	2	3	2	1	1	2	2	1	1	3	1	2	1	2	1	3	1	3	56
男	18	铅球	三级运动员以下	5	1	1	1	2	1	1	2	1	2	1	1	1	2	1	1	2	3	3	5	4	2	1	1	1	1	1	1	3	4	5	2	58
男	19	乒乓球	一级运动员	6	2	3	1	2	2	3	4	5	5	2	2	2	3	3	2	2	1	1	1	2	2	1	1	2	1	1	1	2	1	2	3	65
男	22	短跑	三级运动员以下	5	3	1	2	3	2	3	2	1	1	1	1	1	3	1	2	1	2	1	1	1	2	1	2	1	1	4	4	1	1	1	5	56
男	20	跳远	二级运动员	5	3	2	2	2	3	2	2	2	1	2	1	1	1	1	2	2	1	1	2	1	2	1	1	2	2	2	3	1	1	2	1	52
女	22	羽毛球	三级运动员以下	5	2	2	2	1	2	2	2	1	2	2	2	1	2	5	4	4	2	2	3	1	2	2	1	1	3	3	1	1	1	2	1	62
男	21	800米	三级运动员以下	5	2	1	1	1	1	3	1	3	1	1	2	1	1	2	2	2	2	3	5	4	1	1	1	2	1	1	2	5	5	3	2	63
男	20	铅球	三级运动员以下	3	2	3	1	1	2	2	1	1	1	1	1	1	3	2	1	1	1	1	1	1	2	1	3	2	1	2	2	2	1	1	1	46
女	21	健美操	三级运动员以下	5	1	2	1	1	2	2	2	2	1	1	2	3	3	1	2	2	2	3	1	3	1	1	1	1	1	2	1	1	2	2	1	51
男	17	羽毛球	二级运动员	5	2	2	2	2	2	1	1	2	2	2	2	1	2	5	5	4	2	3	5	5	1	2	2	2	2	2	2	5	4	5	2	81
男	22	短跑	三级运动员以下	2	1	2	1	1	2	2	2	2	1	1	2	1	1	1	1	2	4	4	4	4	2	2	1	3	1	2	1	4	5	5	2	67
女	18	长跑	二级运动员	5	5	3	3	2	4	5	4	4	4	2	3	3	4	2	2	1	2	3	2	1	4	5	4	3	4	1	1	2	2	1	3	89
女	16	长跑	二级运动员	5	2	1	1	2	2	1	2	2	1	1	1	1	2	2	1	1	1	1	1	1	1	3	2	2	2	2	2	2	2	2	1	48
男	22	跳远	三级运动员以下	2	2	2	1	2	2	4	2	1	2	2	2	2	1	1	2	1	1	1	1	1	1	1	2	1	1	5	5	3	1	2	3	58
男	16	跳远	三级运动员以下	2	1	2	1	1	2	2	2	2	1	2	1	1	1	1	1	2	2	1	2	2	2	4	5	5	1	2	1	1	2	2	2	57
女	16	乒乓球	一级运动员	4	1	1	2	1	1	1	2	2	1	2	1	1	1	1	3	1	1	1	1	2	2	1	2	1	2	1	1	2	1	3	4	47
女	16	跳高	三级运动员以下	5	3	2	2	1	2	3	3	3	5	2	2	2	3	2	1	2	2	3	3	2	1	1	2	1	2	2	1	3	1	2	2	66
男	16	铅球	二级运动员	4	4	3	1	2	2	2	2	1	1	3	3	3	2	4	5	5	4	5	3	4	1	2	2	1	2	2	1	5	5	4	4	88
男	18	铅球	三级运动员以下	3	3	3	4	4	4	2	1	1	2	2	4	2	2	1	1	3	2	2	2	2	2	4	5	5	1	4	4	1	2	2	1	78
男	19	长跑	三级运动员以下	3	4	3	1	4	2	3	3	3	5	3	2	2	2	1	1	3	2	3	3	2	2	3	2	1	1	1	3	3	1	2	2	73
男	17	羽毛球	三级运动员以下	4	2	3	2	2	3	5	1	2	1	1	2	2	4	3	3	1	3	4	4	4	3	5	4	4	2	4	4	4	5	5	1	93
男	17	长跑	三级运动员以下	4	4	1	2	3	2	2	2	1	2	2	1	1	2	2	1	2	3	2	3	2	2	1	2	1	1	4	4	3	1	2	1	62
男	22	乒乓球	二级运动员	4	4	3	2	3	3	4	5	4	3	2	3	2	2	2	1	1	2	2	3	2	1	1	1	2	1	5	4	1	1	1	3	74
男	18	短跑	三级运动员以下	3	4	2	3	5	2	4	1	2	1	2	2	1	3	2	3	1	2	3	2	2	3	4	4	4	2	5	5	1	2	2	2	81
男	21	短跑	二级运动员	2	2	2	1	1	1	2	2	2	1	1	2	1	1	2	2	1	1	1	1	1	1	2	2	2	2	2	2	1	2	1	1	46
男	15	跳远	二级运动员	2	3	2	2	2	3	3	2	2	1	1	2	1	3	1	1	2	2	5	3	2	1	4	4	4	2	1	2	1	2	3	1	68
男	15	跳高	三级运动员以下	5	1	2	2	1	2	1	2	2	3	2	2	2	2	2	1	2	2	1	2	2	3	4	4	4	2	1	1	2	1	1	4	63
女	15	健美操	三级运动员以下	3	2	4	2	2	4	3	2	2	2	2	3	2	2	1	2	1	3	3	2	2	3	2	1	2	5	1	2	3	2	2	2	71
男	15	滑冰	一级运动员	2	4	5	2	3	2	2	2	1	1	2	2	2	1	2	2	3	2	5	2	2	3	2	1	2	2	4	5	2	1	3	3	75
男	15	短跑	三级运动员以下	5	2	4	2	2	3	3	1	1	2	2	2	2	1	2	2	2	2	2	1	2	2	3	1	1	3	5	4	2	2	2	2	67
女	17	羽毛球	二级运动员	4	3	2	2	2	2	2	2	2	3	4	4	2	1	2	2	1	2	1	2	1	1	5	5	4	1	1	1	1	1	1	2	65
女	20	乒乓球	三级运动员以下	2	2	1	1	1	2	1	1	1	2	1	1	1	1	2	1	2	1	2	1	1	2	1	2	2	2	2	1	2	2	3	2	47
男	19	长跑	三级运动员以下	2	2	3	3	1	2	1	5	4	4	4	2	2	1	2	3	2	3	2	2	2	1	2	1	2	2	1	2	1	1	2	1	66
男	20	铅球	三级运动员以下	3	3	2	3	3	3	3	5	3	5	5	2	4	2	2	1	2	5	4	1	1	3	2	1	2	5	2	2	1	3	1	2	83
女	19	艺术体操	三级运动员以下	2	3	3	2	4	2	3	2	3	2	1	2	1	3	2	1	2	2	1	2	2	2	4	5	4	1	3	2	1	3	1	1	70
女	18	蹦床	二级运动员	5	2	2	2	3	2	2	2	1	2	2	1	1	1	1	1	2	1	2	1	1	2	2	2	1	1	1	2	2	2	3	3	53
男	15	短跑	三级运动员以下	5	1	1	1	2	1	1	1	2	2	2	2	1	2	1	1	2	2	2	3	2	1	2	1	1	1	2	2	2	2	3	2	51
女	17	长跑	二级运动员	5	2	2	3	3	4	2	4	4	4	3	3	2	2	1	1	3	3	2	5	4	1	2	2	2	2	2	2	5	5	3	3	86
男	15	乒乓球	二级运动员	4	1	1	2	1	1	2	2	2	1	1	2	1	2	2	2	1	2	2	2	2	2	1	2	3	2	2	2	1	2	2	5	56
女	21	跳高	二级运动员	3	2	3	2	1	2	2	3	3	1	2	2	1	2	2	2	2	3	2	4	5	1	5	5	3	2	2	2	5	5	5	1	82
男	18	跳高	二级运动员	4	2	2	1	1	2	3	2	2	2	3	3	2	1	4	5	4	2	2	2	2	2	2	2	3	1	2	2	2	1	1	1	66
男	18	乒乓球	二级运动员	5	2	1	2	2	1	1	1	1	1	1	1	1	2	2	1	2	3	4	2	3	1	2	1	3	2	2	1	2	2	1	2	53
男	22	跳高	三级运动员以下	3	1	1	1	1	1	2	2	2	2	1	2	1	1	1	3	2	2	1	2	1	3	2	2	1	2	1	2	1	2	2	1	49
女	22	长跑	三级运动员以下	2	2	2	2	1	2	4	2	2	3	3	3	3	2	3	3	5	2	2	2	1	1	1	2	2	2	2	1	2	2	1	1	66
男	21	长跑	二级运动员	3	5	3	2	4	4	5	1	1	1	4	4	2	2	1	2	1	4	4	4	4	4	4	5	4	5	5	3	4	3	5	2	102
男	21	滑冰	一级运动员	5	1	2	1	1	1	1	2	1	1	2	2	1	1	1	3	2	1	1	1	2	1	2	2	3	2	1	2	2	1	3	2	49
男	22	羽毛球	二级运动员	4	1	2	1	1	1	2	2	2	2	1	1	1	1	2	2	3	3	4	5	3	2	1	1	1	2	2	3	5	5	4	3	69
女	16	健身	三级运动员以下	3	3	3	3	2	4	3	1	1	1	1	1	1	1	2	2	2	1	1	1	2	2	1	1	1	1	5	4	2	2	2	1	58
女	18	羽毛球	一级运动员	5	2	3	1	2	1	3	2	3	2	1	1	2	2	1	1	1	1	2	2	1	1	1	2	2	1	3	1	1	2	2	3	53
女	19	羽毛球	二级运动员	2	1	2	1	2	1	2	1	1	2	3	2	2	3	4	4	4	2	1	2	1	3	2	2	1	2	1	1	2	1	2	2	60
女	19	羽毛球	二级运动员	3	1	2	2	1	1	2	2	2	1	2	1	1	1	3	1	1	1	1	1	1	1	2	2	3	3	2	1	2	3	2	4	53
女	22	长跑	一级运动员	4	2	2	3	2	2	4	3	1	1	3	2	2	2	4	5	3	3	4	2	3	2	1	2	1	1	2	2	2	3	1	2	72
女	22	长跑	二级运动员	5	2	1	1	2	1	4	1	3	1	2	3	2	2	1	2	1	2	2	1	2	1	1	3	2	1	2	2	1	2	1	4	56
男	15	乒乓球	一级运动员	3	1	1	1	2	1	2	1	2	3	2	1	2	1	2	2	1	2	2	1	2	2	2	1	1	1	1	2	1	2	1	1	47
女	20	跳高	三级运动员以下	3	3	2	3	2	2	3	5	4	3	3	4	3	1	3	2	1	2	3	2	3	3	2	1	3	4	2	2	2	2	1	2	78
男	20	跳高	二级运动员	5	5	3	1	3	2	5	1	3	2	3	1	2	3	4	5	5	3	3	2	1	1	1	1	2	2	5	4	1	2	2	1	79
女	16	羽毛球	一级运动员	5	1	1	2	1	1	2	3	3	1	1	1	1	1	2	2	2	1	2	2	1	2	2	2	1	1	1	2	1	2	2	1	48
女	17	羽毛球	二级运动员	5	2	2	1	2	3	2	3	2	1	2	5	4	1	2	2	1	1	1	1	2	1	5	4	5	1	1	2	2	1	2	3	67
男	21	羽毛球	一级运动员	5	3	4	3	3	4	2	2	2	2	3	3	4	2	2	3	2	3	3	4	4	3	4	5	4	4	2	1	4	4	5	2	96
男	16	羽毛球	三级运动员以下	5	4	2	3	3	2	4	2	1	3	2	4	5	2	2	1	1	4	3	4	4	1	3	5	5	2	1	1	3	4	3	1	85
男	16	滑雪	二级运动员	5	1	1	1	2	2	2	2	2	2	1	1	2	2	1	3	2	1	1	1	1	2	1	2	2	2	1	2	2	1	1	1	48
男	20	短跑	二级运动员	4	4	2	2	3	4	5	2	1	1	3	4	5	2	5	4	5	2	3	1	2	2	4	5	5	2	4	5	3	2	2	4	98
男	20	羽毛球	一级运动员	5	1	1	1	1	1	2	1	2	3	1	1	1	1	1	1	2	1	1	1	2	3	2	1	1	1	1	1	2	1	2	2	43
男	22	跳高	一级运动员	3	3	2	2	2	3	1	1	1	2	2	1	1	2	2	1	2	2	2	3	1	2	2	1	1	2	2	2	2	2	1	3	56
男	20	铅球	二级运动员	3	3	2	3	2	2	1	1	2	1	5	1	2	2	3	1	2	1	2	1	1	1	5	3	4	1	1	1	3	2	1	2	62
男	22	短跑	三级运动员以下	4	4	2	3	2	3	3	2	2	1	3	1	2	1	5	4	4	3	3	3	2	2	1	2	3	2	4	4	1	2	3	2	79
女	16	跳高	一级运动员	2	2	3	5	2	4	5	1	1	1	2	2	2	3	3	1	2	2	3	2	3	1	3	3	5	1	5	4	1	1	2	2	77
男	22	乒乓球	三级运动员以下	5	2	2	2	2	2	2	2	1	1	2	2	1	1	2	1	2	2	2	2	1	2	1	2	1	2	2	3	2	1	2	1	53
女	15	乒乓球	一级运动员	3	2	2	3	2	1	2	5	5	5	2	3	3	2	2	3	1	1	1	2	1	3	1	2	1	1	2	1	2	1	2	2	66
男	19	跳高	二级运动员	3	2	2	2	1	2	2	1	2	2	2	1	1	2	2	2	2	1	2	1	1	2	2	1	1	2	3	1	1	1	3	1	51
男	17	短跑	一级运动员	2	2	2	1	2	4	4	1	2	2	2	1	1	2	1	1	1	2	1	2	1	1	2	2	3	2	4	5	1	1	2	3	61
男	20	排球	二级运动员	4	2	1	2	4	1	1	1	2	1	2	1	3	2	2	1	1	2	2	1	1	1	3	1	1	1	2	2	2	3	2	2	53
男	18	长跑	三级运动员以下	5	2	2	3	1	2	1	2	1	2	1	4	2	1	2	2	1	1	1	1	2	2	3	1	2	1	1	2	1	1	2	3	53
1	(空)	(空)	4	(空)	3	5	3	2	4	1	3	3	3	3	4	3	4	3	2	3	2	5	2	2	3	3	3	4	3	3	3	3	3	2	3	93
1	27	冰雪	5	6	3	4	2	2	4	2	2	4	2	4	4	5	4	2	4	2	2	2	3	2	2	2	2	4	1	4	2	3	2	2	2	85
2	23	速度滑冰	2	11	5	4	2	4	4	3	2	2	2	3	3	3	3	2	4	2	2	2	2	1	2	3	2	4	2	2	2	2	4	2	3	83
1	26	足球	5	7	4	3	5	4	3	4	2	2	3	3	3	3	2	2	4	2	1	2	2	1	2	4	2	2	2	3	2	2	2	2	2	80
2	22	网球	4	2	3	2	3	1	4	3	2	3	3	4	4	4	3	3	3	3	5	5	3	4	3	3	3	4	3	2	4	3	4	3	3	100
2	27	足球	4	4	2	2	2	2	2	2	2	2	2	2	3	2	2	4	3	4	4	2	2	2	3	2	2	3	2	3	3	3	3	3	4	79
2	25	排球	4	5	3	3	5	3	4	4	2	3	3	3	3	3	3	4	2	4	2	4	5	1	3	4	2	4	4	4	3	3	2	2	3	98
1	22	摔跤	3	7	1	1	1	2	1	2	5	2	2	1	1	1	1	2	1	2	1	1	1	1	1	1	1	1	1	1	1	1	1	1	1	41
1	20	摔跤	4	3	4	4	4	5	3	4	1	2	3	3	3	3	4	3	3	2	2	2	2	2	3	3	1	2	1	2	2	2	2	2	3	82
2	25	是	4	11	5	5	3	2	3	5	2	1	3	2	1	2	1	3	2	1	1	1	1	1	1	2	1	3	1	1	1	2	3	1	3	64
2	21	手球	2	7	4	5	4	2	4	4	1	2	2	3	3	3	3	2	3	2	3	3	2	2	2	2	2	2	2	2	2	3	2	3	3	82
2	24	篮球	4	10	3	2	3	2	2	1	2	2	3	2	2	3	3	3	2	3	3	5	3	3	2	3	2	2	3	3	2	3	2	2	2	78
2	18	手球	3	7	4	5	3	4	4	5	1	1	1	2	4	1	1	2	3	2	2	2	2	1	2	2	2	2	2	2	2	2	2	1	1	70
2	22	手球	2	11	4	3	5	3	4	2	1	2	3	1	3	2	2	2	3	1	2	3	1	2	2	3	1	2	2	1	1	2	5	1	2	71
2	18	手球	3	8	1	2	2	2	3	3	1	1	1	2	1	2	2	2	1	2	1	1	2	1	3	1	2	2	2	3	1	3	4	1	2	57
2	23	足球	3	8	2	2	2	1	1	4	2	2	2	3	2	2	2	2	2	2	3	2	3	3	2	2	2	3	2	3	3	3	3	3	2	72
2	22	足球	4	10	3	3	2	4	2	3	1	1	3	2	2	2	1	1	3	3	3	3	2	2	3	4	1	3	3	3	1	3	3	2	1	73
2	24	篮球	4	12	2	4	3	3	4	5	2	2	3	3	3	2	3	2	3	3	2	3	3	2	2	4	2	2	2	2	2	2	3	2	3	83
2	23	垒球	3	6	2	2	2	3	2	4	2	2	3	3	3	2	3	3	4	3	2	1	3	1	3	2	2	3	3	4	2	2	2	2	3	78
2	20	速度滑冰	2	9	5	2	2	4	5	5	1	3	2	4	4	3	4	3	4	2	2	2	2	1	2	2	3	3	2	2	3	1	3	2	2	85
2	20	速度滑冰	3	10	3	2	2	2	2	2	3	3	3	3	3	3	3	2	2	3	3	5	2	2	3	2	2	3	3	2	3	3	3	2	2	81
1	18	速度滑冰	4	17	2	2	3	2	4	3	3	3	3	2	2	2	4	3	4	2	3	3	2	2	5	4	3	3	2	2	5	2	3	2	1	86
1	23	(空)	5	(空)	4	4	4	5	3	3	3	3	3	4	5	3	3	3	3	3	5	4	3	4	1	2	5	3	4	3	3	3	5	2	5	108
1	24	滑雪	5	3	2	2	2	2	1	3	2	2	2	4	1	2	1	2	2	2	2	2	2	2	2	2	2	2	2	2	2	2	2	2	3	63
1	29	形意拳	5	6	5	3	3	5	4	5	1	2	3	3	3	2	2	4	2	2	2	2	2	1	2	2	2	3	2	2	2	2	2	2	2	79
1	25	无	5	4	2	2	3	3	4	2	3	2	3	3	3	2	3	3	3	2	2	4	3	3	2	2	3	3	2	2	3	3	3	3	3	84
2	20	篮球	4	5	2	3	4	3	4	3	2	1	3	1	1	1	1	1	1	1	1	1	1	1	1	1	1	1	1	3	1	3	1	2	1	52
2	22	田径	4	8	3	2	3	3	2	3	2	2	2	4	2	2	3	3	3	2	2	4	2	2	2	2	2	2	2	2	2	2	3	2	2	74
2	20	排球	4	7	5	5	3	3	2	4	2	2	3	2	2	1	2	2	2	2	2	2	2	2	2	3	2	2	2	2	2	2	2	2	3	74
1	21	足球	4	7	5	5	3	5	4	5	5	5	5	4	4	3	3	2	5	2	3	3	5	3	4	4	4	2	2	5	4	4	5	3	2	118
2	20	排球	3	6	2	4	1	4	3	5	2	2	3	3	2	3	3	2	2	1	3	3	3	3	2	2	2	2	2	2	3	3	3	3	3	81
1	22	篮球	4	10	3	2	3	3	4	2	1	2	2	1	4	2	1	2	2	1	1	1	1	1	1	1	1	1	1	1	1	1	1	1	1	50
1	20	足球	3	8	5	4	3	4	5	3	2	2	2	2	2	2	2	2	2	2	1	2	2	2	2	2	2	2	2	2	2	2	3	2	2	74
2	20	羽毛球	3	12	5	3	3	5	4	3	2	3	3	4	4	3	2	3	3	3	2	4	3	2	3	3	4	4	3	3	3	2	3	2	2	96
1	20	足球	3	6	5	3	4	5	2	4	1	1	3	1	3	1	2	2	3	3	2	1	1	2	2	1	2	2	2	3	2	3	3	2	2	73
1	20	橄榄球	3	3	3	1	2	1	1	3	1	1	3	3	1	1	2	4	1	1	1	1	1	1	1	1	3	3	1	1	3	1	1	1	1	50
1	21	田径	4	7	3	3	3	4	4	4	1	2	1	1	2	1	2	2	3	1	1	2	2	1	1	2	1	2	1	2	2	2	2	2	2	62
1	22	橄榄球	3	4	5	4	3	5	2	4	2	2	2	2	2	1	3	2	3	2	2	2	2	2	2	4	2	2	2	2	2	2	2	2	2	76
2	21	田径	4	5	4	4	3	5	3	3	1	2	4	3	4	4	3	3	4	2	3	1	2	2	2	5	3	3	2	2	2	3	2	2	2	88
2	21	排球	3	8	3	2	2	2	2	4	2	2	2	1	4	2	2	2	2	2	2	2	2	2	2	2	2	2	2	2	2	2	2	2	2	66
2	20	足球	4	6	2	3	5	3	3	3	2	2	2	2	3	2	2	2	2	2	3	4	3	2	3	3	2	3	3	3	3	2	3	2	3	82
1	22	排球	4	5	3	2	2	4	4	4	1	2	3	5	2	3	1	2	3	2	3	2	2	2	2	3	2	2	2	2	2	2	2	2	2	75
2	20	田径	4	7	5	4	4	4	3	4	2	2	3	5	3	2	2	3	3	2	3	3	3	2	3	4	2	3	2	3	2	2	3	2	2	90
1	20	足球	4	5	5	2	3	3	3	5	1	1	1	4	2	3	2	1	3	1	1	1	1	1	1	1	3	1	1	1	1	1	1	1	5	61
2	20	高尔夫 排球	3	5	2	3	3	1	2	2	3	2	2	2	1	1	2	2	2	1	2	2	2	2	2	2	2	2	2	2	3	2	2	2	2	62
1	21	手球	3	4	4	4	5	3	4	5	2	3	2	1	4	1	1	3	2	3	2	3	2	3	1	2	2	2	2	1	2	3	4	3	2	81
2	19	游泳	4	10	3	5	2	2	4	3	4	3	3	1	2	2	5	2	4	2	2	2	2	2	2	2	2	3	3	3	2	3	2	2	1	80
2	20	自行车	3	8	3	3	4	1	2	3	1	2	2	2	2	2	3	1	2	2	2	1	2	2	1	1	2	1	2	2	2	2	2	2	2	61
1	20	手球	4	5	2	3	2	3	2	3	1	3	2	1	2	2	3	4	4	2	4	3	3	4	4	3	5	3	3	3	4	4	3	4	5	94
1	20	足球	4	8	3	2	4	3	5	5	2	2	3	2	4	3	2	3	3	2	2	1	2	2	3	2	3	3	3	3	2	2	3	2	2	83
1	18	田径	4	2	5	4	3	2	2	5	1	1	3	3	1	2	2	3	1	1	2	1	1	2	1	2	2	3	3	2	1	2	3	2	2	68
1	21	自由式滑雪	3	4	3	2	3	2	2	3	4	2	5	2	1	1	1	1	2	1	2	2	3	1	1	1	1	3	1	1	1	2	3	1	1	59
2	20	柔道	4	6	5	5	3	3	4	4	2	2	3	4	3	5	3	3	3	2	2	2	2	2	4	3	2	2	3	2	2	2	2	3	3	90
2	19	足球	4	7	4	4	3	2	2	4	2	2	2	2	2	1	2	2	2	2	1	2	2	2	2	2	2	2	2	2	2	2	2	2	2	67
1	19	游泳	3	14	2	3	2	4	2	2	2	2	2	3	3	3	2	3	3	3	3	2	2	2	4	2	4	2	3	4	2	3	2	2	2	80
1	22	足球	4	5	5	4	4	3	4	5	2	3	2	3	4	4	2	2	3	2	2	2	2	2	2	2	2	2	2	2	2	2	3	2	2	83
1	20	手球	4	3	2	1	2	1	4	1	4	3	3	1	3	1	1	2	4	2	2	1	3	1	2	1	3	2	2	3	2	2	2	1	2	64
1	22	冬季两项	3	5	5	3	3	4	3	4	1	1	2	2	1	1	1	2	2	2	1	1	1	2	2	1	1	2	2	2	2	2	2	2	1	61
2	21	单板滑雪	3	8	4	2	5	1	4	3	4	1	3	3	4	2	4	2	3	2	2	4	4	2	3	2	2	3	2	4	1	3	3	2	2	86
2	20	排球	3	8	5	4	2	3	3	4	2	1	3	2	2	2	2	2	3	2	2	1	3	1	1	2	1	3	1	3	1	2	3	2	1	69
1	21	排球	4	7	4	3	4	3	4	5	1	1	2	1	3	2	1	2	2	2	1	1	1	1	1	2	2	3	2	1	2	2	3	1	3	66
2	20	垒球	3	5	5	3	2	3	5	5	2	3	2	1	2	1	1	1	2	2	2	2	3	1	1	2	1	2	2	2	2	3	3	2	3	71
1	22	排球	4	7	4	3	2	2	1	3	2	2	2	4	1	2	2	2	2	2	2	2	2	2	2	2	2	3	3	2	2	2	2	2	2	68
2	20	高山滑雪	3	3	4	4	4	2	4	4	2	2	5	2	2	2	3	2	3	2	2	2	2	2	2	2	2	2	2	3	2	2	2	2	2	78
2	21	冰雪	3	5	4	5	2	4	5	5	1	1	2	4	3	2	2	2	2	2	1	1	1	1	2	4	2	2	1	2	1	1	1	1	1	68
1	21	田径800	4	4	1	2	2	2	3	1	2	2	2	2	2	2	2	4	2	2	2	2	2	2	2	2	2	2	2	2	2	2	2	2	2	63
1	22	乒乓球	3	16	4	4	4	4	4	5	2	2	3	3	4	5	2	2	3	2	2	2	2	1	2	3	3	3	3	3	3	1	1	1	2	85
1	19	篮球	4	5	5	4	2	3	4	5	1	1	2	1	3	1	1	2	3	1	1	2	1	1	1	2	1	1	1	1	1	1	2	1	1	57
1	22	棒球	3	6	3	5	5	2	2	5	2	2	2	2	3	2	3	4	3	2	2	3	3	2	2	4	2	3	2	2	2	2	2	2	4	84
2	20	排球	3	8	5	5	3	4	2	4	4	3	3	4	3	4	2	3	3	2	2	3	2	2	2	3	2	3	2	3	3	2	2	2	2	89
2	20	手球	4	5	2	4	3	2	4	4	3	2	2	1	3	2	2	3	2	2	2	2	2	2	2	5	2	2	2	4	3	2	2	2	2	77
2	20	足球	3	4	5	4	4	3	4	5	1	1	2	1	2	1	2	3	3	3	1	2	2	2	1	3	1	2	2	1	2	2	2	2	2	71
2	19	排球	4	6	4	4	4	5	5	5	1	1	1	1	1	1	1	1	1	1	1	1	1	1	1	4	1	1	1	1	1	1	2	1	1	56
2	19	摔跤	3	6	3	3	2	2	2	5	2	2	3	5	2	1	1	3	2	2	2	3	3	2	2	2	2	3	2	2	2	2	2	2	2	73
2	21	足球	4	3	4	5	4	2	5	4	2	1	2	4	4	4	2	2	3	2	2	2	2	2	3	2	2	2	2	2	2	3	2	2	3	83
2	20	单板滑雪	4	7	5	2	2	1	4	2	2	3	2	4	4	3	1	3	3	2	3	3	2	2	2	2	2	3	3	3	3	3	2	3	2	81
2	19	手球	3	9	3	3	4	2	3	4	1	2	3	2	4	3	2	3	3	2	2	3	2	2	3	5	2	3	2	3	2	3	2	2	3	83
2	19	排球	4	5	4	3	4	2	1	3	2	2	3	2	2	2	2	2	2	2	3	3	3	2	2	2	2	2	2	2	2	2	2	2	2	71
2	22	垒球	4	4	3	3	3	3	4	5	2	3	3	3	3	3	3	3	3	2	2	1	1	1	2	4	1	3	2	2	1	1	2	1	2	75
1	20	冰	3	7	3	5	3	3	2	3	3	3	3	4	1	2	4	3	3	3	5	3	3	3	3	3	3	3	3	3	3	3	3	3	3	95
1	20	排球	3	5	4	5	3	2	3	2	2	2	2	3	2	2	3	3	3	2	2	3	3	3	2	3	2	3	2	2	2	2	3	2	3	80
1	19	400米	4	3	4	4	5	5	3	5	1	1	1	1	1	1	1	1	1	1	1	1	1	1	1	5	1	1	1	1	1	1	1	1	1	55
1	19	是	4	6	5	2	4	2	3	3	3	3	3	5	3	4	1	3	3	3	2	5	3	3	3	3	3	3	3	3	3	3	3	3	3	96
1	21	橄榄球	3	3	5	5	3	3	4	5	2	2	2	1	5	3	2	3	4	2	2	2	2	1	1	2	2	2	2	3	3	1	2	2	2	80
1	20	篮球	4	4	4	4	4	4	4	5	1	1	3	2	2	1	1	3	2	1	2	2	2	1	3	1	2	3	1	1	1	1	3	1	3	69
1	20	棒球	3	6	3	4	5	3	3	4	2	2	2	4	4	2	2	3	3	2	2	3	2	2	2	2	2	2	2	4	2	2	3	2	2	82
1	21	田径	3	1.5	4	5	5	3	2	5	2	2	2	4	5	5	1	2	2	2	4	1	2	2	2	2	2	2	2	1	2	2	2	2	1	80
2	20	足球	4	5	4	5	4	4	5	5	1	2	2	2	3	3	3	2	5	1	1	1	1	1	1	2	1	2	1	1	1	1	2	1	1	69
2	20	田径（铅球）	4	4	3	5	2	2	4	1	2	1	2	1	2	1	1	3	3	3	1	1	1	2	1	1	1	1	1	4	1	2	1	2	2	58
2	25	垒球	2	13	3	3	3	5	3	4	2	2	3	2	2	4	4	3	2	2	2	1	2	2	2	2	2	3	2	2	2	3	2	2	2	78
2	19	垒球	4	4	4	5	5	2	2	3	2	2	2	3	3	3	2	1	4	1	4	3	2	5	2	1	2	2	1	2	2	4	2	1	1	78
1	21	手球	4	3	5	4	3	3	3	4	2	3	2	3	3	4	4	2	3	2	3	1	2	3	3	3	3	3	3	1	2	3	2	3	3	88
1	21	网球	4	4	5	5	3	4	5	5	5	1	1	5	5	5	5	5	5	5	3	2	3	3	5	5	5	5	5	3	3	3	3	3	3	123
1	20	棒球	3	6	5	2	4	4	4	3	2	3	3	1	3	2	4	2	1	1	4	3	3	3	3	4	3	3	3	3	3	3	3	3	3	91
1	20	200米	4	3	3	5	3	1	3	2	1	1	2	1	2	3	2	2	2	2	4	2	2	4	2	2	2	2	2	2	1	3	3	4	1	71
1	23	400米栏	4	3	4	3	3	4	5	2	5	2	3	3	3	2	2	4	2	2	1	1	2	2	3	4	2	1	1	3	2	2	2	2	2	79
2	20	手球	2	8	5	5	4	4	5	4	2	3	3	3	3	5	3	2	4	1	2	1	1	2	2	3	1	2	4	5	1	1	1	2	2	86
1	24	拳击	4	5	4	5	3	2	4	4	2	4	2	3	4	1	3	2	3	1	3	4	3	3	3	3	3	3	3	3	3	3	3	3	3	93
1	21	田径	4	7	5	5	3	4	4	5	4	3	2	4	2	4	3	2	2	2	3	2	2	2	4	4	4	3	2	4	2	2	2	2	3	95
1	21	棒球	4	6	4	3	5	3	4	5	4	5	5	5	2	2	2	2	4	2	2	2	2	2	1	2	2	2	2	2	2	2	2	2	1	85
1	22	橄榄球	2	9	3	3	3	3	3	4	2	2	2	5	2	4	3	2	3	3	2	3	1	3	3	3	2	2	2	3	2	3	3	3	3	85
1	21	田径	4	6	5	5	4	3	4	3	1	1	3	3	4	5	3	2	3	3	5	4	3	3	1	3	3	3	3	3	3	3	3	3	3	98
1	21	冰雪	3	4	5	4	2	3	3	5	2	3	2	1	3	4	3	3	3	2	3	5	3	2	2	3	2	3	2	3	2	2	2	2	2	86
1	20	网球	4	7	3	4	2	2	2	3	1	1	2	1	2	1	1	1	2	1	1	1	1	1	1	1	2	1	1	1	1	1	1	1	1	45
1	22	田径	4	3	4	3	2	5	3	2	2	4	2	4	3	3	3	3	2	2	4	3	2	2	4	3	2	3	2	3	2	2	2	3	4	88
2	20	垒球	4	5	4	4	3	3	4	3	2	3	2	2	3	2	2	2	3	2	3	3	3	2	2	2	3	3	2	3	2	2	2	2	3	81
1	21	篮球	4	7	1	1	1	1	1	1	1	1	1	1	1	2	1	1	1	1	1	1	1	1	1	1	1	1	1	1	1	1	1	1	1	32
1	22	篮球	4	8	1	1	1	1	1	1	1	1	1	1	1	1	1	1	1	1	1	1	1	1	1	1	1	1	1	1	1	1	1	1	1	31
1	20	手球	4	3	4	3	3	5	3	3	2	3	2	3	3	2	3	3	3	3	3	4	3	2	3	3	3	3	3	3	3	3	3	3	3	93
1	21	篮球	4	9	3	2	2	3	2	4	2	2	1	2	2	2	2	2	2	2	2	1	1	1	2	2	1	2	2	2	1	1	2	1	1	57
1	20	篮球	4	10	5	4	4	4	3	5	2	2	1	2	1	1	1	2	1	2	1	1	1	1	1	1	1	2	1	1	1	1	1	1	1	56
1	20	篮球	4	6	4	2	4	2	1	2	1	2	2	2	2	2	2	2	2	2	3	2	2	2	2	2	2	2	2	2	2	2	2	2	2	65
1	21	篮球	4	6	2	2	1	1	1	1	2	2	2	1	1	1	1	1	1	1	1	1	1	1	1	1	1	3	1	1	1	1	1	1	1	38
2	20	拳击	3	5	3	2	2	3	4	3	2	2	3	2	3	2	2	2	3	2	2	3	3	2	3	2	2	3	2	4	2	2	2	2	2	76
1	21	篮球	4	6	2	3	3	2	2	1	1	1	1	3	3	4	3	1	1	1	1	1	1	1	1	1	1	1	1	1	1	1	1	1	1	47
1	20	单板滑雪平行大回转	3	6	4	5	3	4	4	4	2	1	3	2	4	2	2	2	2	1	2	5	3	2	2	3	3	3	1	2	2	2	2	2	2	81
1	22	田径	3	10	2	3	2	2	2	5	1	2	3	3	2	2	3	2	2	4	2	2	2	1	3	1	4	1	1	3	4	2	3	1	1	71
1	20	400米	4	2	5	3	3	5	4	5	2	3	2	2	2	2	4	3	3	3	3	3	3	3	2	3	5	4	3	3	3	3	2	3	3	97
1	20	田径	4	6	5	5	4	3	3	5	5	2	5	4	5	4	3	3	3	3	5	5	4	4	5	3	3	3	4	5	4	4	4	3	4	122
2	20	足球	4	5	3	4	2	2	4	2	1	1	2	2	2	2	2	1	1	1	2	2	2	2	2	3	1	2	1	2	2	3	3	2	2	63
2	22	橄榄球	3	5	4	3	4	2	4	4	2	3	3	5	3	2	1	3	3	3	5	2	3	3	2	2	3	3	2	2	3	3	3	3	3	91
2	20	足球	4	5	4	3	3	2	5	5	2	3	3	4	4	3	2	2	3	2	3	2	3	2	2	2	2	3	2	3	2	2	3	2	2	85
1	24	手球	4	5	5	5	3	4	4	4	1	2	2	3	1	2	1	1	2	2	1	1	1	1	1	2	1	1	1	1	1	1	1	1	1	58
2	21	篮球	4	5	2	3	3	3	2	2	3	2	3	2	4	3	2	3	2	4	5	3	3	3	3	4	2	3	3	3	3	3	2	3	3	89
1	21	田径800米	4	3	4	5	3	4	5	5	1	1	2	2	2	3	4	1	3	1	2	2	2	1	1	2	4	2	1	2	1	1	2	1	3	73
2	21	田径	4	5	3	2	3	5	3	5	2	3	3	3	3	3	3	3	4	3	2	2	4	2	2	4	4	3	2	3	2	3	3	2	2	91
1	20	足球	4	8	3	2	1	2	3	1	2	2	2	1	4	2	1	2	2	2	2	2	2	2	2	2	2	2	2	2	2	2	2	2	2	62
2	22	链球	4	8	4	2	2	1	1	3	1	2	3	3	3	3	3	3	4	2	2	2	3	2	2	2	2	2	2	2	3	2	3	2	3	74
1	21	橄榄球	3	6	5	4	4	5	4	4	1	5	2	2	4	4	5	4	4	2	5	2	3	1	2	2	1	2	2	4	2	2	4	1	1	93
2	20	摔跤	4	6	2	1	2	1	2	3	3	3	3	5	4	4	5	3	4	3	4	5	4	3	2	2	2	3	3	4	2	3	3	2	2	92
2	19	跆拳道	3	5	4	2	2	4	4	3	2	3	3	2	3	2	2	2	3	2	3	5	5	1	3	4	3	3	5	3	4	4	4	3	4	97
1	22	单板滑雪	3	3	5	5	3	2	4	5	1	4	2	4	3	2	3	2	3	2	4	4	3	2	2	1	2	3	2	4	2	2	3	2	3	89
1	21	篮球	4	4	2	2	1	1	2	3	2	2	2	2	2	1	1	2	1	1	1	1	2	1	1	2	1	1	2	2	2	1	1	1	2	48
1	22	橄榄球	3	6	3	2	1	2	3	1	2	2	2	1	4	2	2	2	2	2	2	2	2	2	2	2	2	2	2	2	2	2	2	2	2	63
1	21	橄榄球	3	7	5	4	4	2	5	4	2	2	2	5	2	2	2	4	3	4	4	4	3	3	2	3	3	3	3	4	2	3	3	3	3	98
1	21	篮球	4	6	4	3	4	2	4	5	1	2	2	3	3	2	2	3	3	3	3	3	2	3	2	2	3	3	2	3	5	3	3	3	3	89
1	20	篮球	4	6	3	2	3	3	5	4	2	1	1	3	1	1	1	1	2	1	4	2	5	1	2	5	3	1	1	5	1	1	1	1	1	68
1	20	足球	5	12	4	5	2	4	4	5	2	2	2	2	2	2	4	2	4	4	2	3	2	2	2	2	2	2	2	2	2	2	2	2	2	81
1	21	足球	4	8	5	4	4	2	5	2	2	2	2	2	2	2	4	3	3	2	2	2	2	2	2	3	3	2	2	3	2	2	2	2	2	79
1	20	足球	4	5	3	2	2	5	2	3	2	3	3	2	5	3	2	2	3	2	2	2	2	2	3	3	3	2	2	3	3	2	2	2	2	79
1	23	手球	3	7	5	2	2	2	4	4	2	2	2	2	2	2	2	2	2	2	2	1	1	2	2	3	3	2	2	2	2	2	2	2	2	69
1	20	橄榄球	4	5	4	3	3	2	5	3	1	1	2	3	1	2	2	2	3	2	1	2	2	2	1	3	3	3	3	2	2	3	2	2	1	71
1	20	沙滩排球	4	5	3	2	1	2	2	1	2	2	2	2	2	2	2	2	2	2	1	3	1	1	1	2	2	2	1	2	2	1	1	2	2	55
1	23	跳远	4	7	5	2	4	4	5	5	1	1	2	5	5	4	3	4	4	1	2	2	1	1	1	5	5	1	1	1	1	1	3	1	3	84
1	20	足球	4	4	2	5	3	3	3	3	3	3	3	2	2	2	5	3	3	3	2	3	3	3	3	3	3	3	3	3	3	3	3	3	3	92
1	20	足球	4	6。5	5	2	3	2	2	5	2	2	2	2	3	2	2	3	3	2	2	2	2	2	3	2	3	3	2	3	2	3	2	2	2	77
1	22	三级跳远	4	6	5	4	4	4	5	5	1	1	1	2	3	2	1	2	4	1	1	1	1	1	1	1	1	2	1	1	1	1	1	1	1	61
1	20	足球	4	8	5	3	5	5	2	4	5	2	2	4	1	3	2	3	2	2	3	2	2	2	2	2	2	2	2	3	2	2	1	2	3	82
2	21	一致	4	4	3	3	2	2	3	3	2	3	2	3	3	3	3	4	3	2	2	2	2	2	2	4	3	3	2	4	2	3	3	2	2	82
1	21	足球	3	8	2	2	1	2	2	4	1	1	1	2	2	2	2	2	2	2	2	1	2	2	2	2	2	2	2	2	2	2	2	2	2	59
1	20	技巧	3	3	2	3	2	3	2	4	3	1	2	2	3	2	2	2	2	2	2	4	2	2	2	2	2	2	2	2	2	2	2	3	3	71
1	21	铅球	4	8	3	4	3	3	4	3	1	1	1	1	2	1	1	4	2	2	1	1	1	1	1	1	1	1	1	1	1	1	1	1	1	51
2	20	垒球	3	5	3	4	2	4	3	4	2	3	3	4	3	4	2	3	3	3	5	3	3	3	3	3	3	3	3	3	3	3	3	3	3	97
2	22	垒球	3	9	4	3	2	3	3	5	2	2	2	3	2	3	2	2	2	2	3	2	3	2	2	2	3	3	2	2	3	2	2	2	2	77
2	20	垒球	4	3	3	5	3	2	4	3	3	3	3	4	3	3	2	3	3	3	3	5	3	3	3	3	3	3	3	3	3	3	3	3	3	97
2	21	垒球	4	9	4	4	4	4	5	5	1	1	1	1	2	1	1	2	2	1	1	1	1	1	1	5	1	1	1	1	1	1	1	1	1	58
2	20	垒球	4	4	4	3	5	5	4	4	1	2	2	5	1	3	1	2	3	2	2	2	2	2	2	3	2	3	2	3	2	2	2	2	2	80
2	22	垒球	4	7	3	2	2	2	3	1	3	2	4	3	3	2	3	4	3	3	3	4	2	3	2	3	3	3	4	3	2	3	3	2	2	85
2	20	垒球	4	8	5	3	3	2	4	5	3	3	3	4	4	2	2	2	4	2	4	2	2	2	2	2	2	3	2	2	2	2	2	2	2	84
1	22	橄榄球	3	5	3	5	2	5	2	3	3	2	3	2	1	1	1	1	2	2	1	1	1	1	2	3	2	3	2	2	2	2	2	2	1	65
2	19	橄榄球	3	13	3	2	3	5	5	4	3	3	3	2	4	4	2	3	1	3	3	5	3	3	3	3	4	4	3	3	3	3	3	3	3	99
2	21	英式橄榄球	3	4	5	5	4	5	5	3	2	1	2	3	4	3	5	3	4	2	4	3	4	3	5	4	4	4	2	2	5	4	4	3	5	112
2	21	游泳	3	6	3	4	4	2	4	5	1	2	1	3	3	2	3	4	3	2	2	2	3	3	3	3	3	2	5	4	4	3	3	3	3	92
2	21	足球	4	7	2	3	2	3	3	3	3	3	3	4	3	3	2	3	3	3	2	3	3	3	3	2	2	2	2	2	3	3	3	3	4	86
2	20	橄榄球	2	8	4	4	4	4	3	3	2	2	3	2	3	2	3	3	4	3	3	1	2	2	2	3	2	2	2	3	2	3	3	2	3	84
2	20	垒球	4	7	5	5	4	5	3	4	1	1	2	3	2	2	2	2	3	2	2	2	2	2	2	2	2	2	2	2	2	2	2	2	2	76
2	21	足球	3	11	4	4	2	4	5	5	2	2	2	2	3	2	2	2	3	2	2	3	2	2	3	2	2	3	2	3	2	2	3	2	2	81
2	20	棒垒球	4	6	5	4	4	4	4	3	1	1	3	1	1	2	1	1	1	1	1	1	1	1	3	5	1	1	1	1	1	1	1	1	1	58
2	21	垒球	3	8	5	4	5	3	5	3	1	1	3	2	1	1	1	1	1	1	2	2	2	3	2	1	1	1	1	2	2	2	2	2	2	65
1	20	橄榄球	3	2	4	5	5	4	4	4	1	1	1	1	1	1	4	3	3	1	2	2	2	1	2	5	2	3	2	3	2	2	3	1	1	76
1	19	棒球	4	6	3	5	3	2	2	4	1	2	3	1	3	2	2	2	2	2	2	5	2	3	2	1	2	2	3	3	3	2	3	2	5	79
2	20	垒球	4	5	2	2	1	2	2	3	2	3	3	3	3	2	2	3	2	3	2	3	3	3	3	3	2	3	2	2	2	2	3	3	3	77
2	21	田径	4	8	4	2	4	4	4	2	4	2	2	3	5	2	4	2	2	4	3	2	4	2	2	4	2	3	4	3	2	3	4	4	5	97
2	22	400	4	不知道	4	3	5	3	5	4	2	2	4	5	4	3	4	5	5	2	3	4	4	5	5	4	5	5	4	3	4	5	5	4	4	124
1	20	篮球	4	9	4	5	3	5	4	4	5	2	3	2	4	5	3	2	4	2	2	2	2	2	2	2	1	2	2	2	2	2	3	2	2	87
2	21	篮球	4	5	5	4	3	3	3	4	3	3	3	2	4	4	2	5	3	4	5	2	3	3	4	4	3	2	2	3	1	3	3	4	4	101
2	20	篮球	4	5	5	5	5	5	4	4	5	5	5	4	5	5	5	5	5	5	2	1	1	2	2	5	5	5	2	2	3	2	2	2	2	115
2	20	拳击	4	6	2	4	2	3	3	2	4	3	2	2	2	2	3	4	2	2	2	2	2	2	2	3	2	2	2	3	2	3	2	2	3	76
1	19	篮球	4	6	5	5	3	5	5	5	2	2	2	3	3	5	2	2	2	2	2	1	2	2	2	1	2	1	4	2	2	2	2	2	2	82
2	20	拳击	4	5	4	3	3	5	3	4	3	3	3	4	4	3	3	3	3	3	3	3	3	2	2	3	3	3	3	2	2	3	2	2	2	92
1	21	篮球	4	6	5	5	5	3	5	3	1	1	1	3	2	2	2	1	5	1	1	1	1	1	1	4	1	1	1	5	1	1	1	1	1	67
1	21	拳击	3	6	4	5	5	5	2	5	1	1	1	1	2	2	2	1	1	1	1	1	1	1	1	2	1	1	1	1	2	1	1	1	1	56
2	28	瑜伽	5	5	4	4	2	2	2	2	2	2	2	3	2	4	2	2	3	2	3	3	2	2	2	2	2	3	2	2	2	2	2	2	2	73
1	21	100米	4	8	1	2	1	2	1	2	1	2	1	2	1	2	1	1	3	1	1	1	1	2	1	1	2	1	1	2	2	2	2	1	1	45
1	21	400米	4	3	2	5	2	4	4	3	4	3	3	4	1	4	4	4	3	2	3	3	3	3	3	4	2	4	3	3	3	3	3	3	3	98
1	24	(空)	5	(空)	2	3	3	3	2	4	1	3	1	3	4	4	4	2	4	5	1	1	2	2	4	2	2	4	4	2	2	2	2	2	4	84
1	21	篮球	4	5	4	3	5	4	4	3	2	2	2	5	4	4	3	4	4	2	2	3	1	2	4	4	4	4	2	2	2	2	2	2	2	93
1	20	田径	4	5	4	4	3	3	2	4	3	3	3	4	3	2	2	3	3	3	3	2	3	3	3	3	3	3	3	3	3	3	3	3	3	93
1	21	足球	4	8	4	4	4	5	3	4	2	2	3	2	2	2	2	2	2	2	4	3	2	2	2	2	2	2	2	2	2	2	2	2	2	78
1	20	田径	4	5	3	3	2	2	3	2	1	1	1	1	1	2	4	1	1	2	1	1	1	1	1	1	1	1	1	1	1	1	1	1	1	45
1	21	田径	4	7	5	5	4	4	5	5	1	1	1	1	1	1	5	1	4	1	2	2	5	1	1	1	1	1	1	1	3	1	3	1	3	72
1	20	田径	3	3	4	4	5	4	3	5	1	1	1	2	3	2	2	1	3	1	1	1	1	1	3	1	1	1	1	3	1	1	1	1	1	61
1	21	足球	3	10	3	3	2	4	3	2	2	2	2	2	3	2	2	3	3	4	3	4	3	3	2	2	3	4	4	2	3	3	3	3	3	87
1	20	足球	4	7	4	4	4	4	4	3	1	1	1	4	1	2	1	3	3	1	3	2	3	3	3	3	3	3	3	3	3	3	3	3	3	85
1	20	田径400	4	3	3	2	4	4	2	5	3	3	3	3	4	4	2	3	3	3	2	3	3	3	3	3	3	3	3	3	3	3	3	3	3	95
1	19	400米	5	3	5	5	5	5	5	5	1	1	1	1	1	1	1	1	1	1	1	1	1	1	1	1	1	1	1	1	1	1	1	1	1	55
1	21	田径400	4	4	4	5	3	5	5	5	5	5	5	5	5	5	5	5	5	5	3	2	1	1	5	5	5	5	5	5	1	1	1	1	1	119
1	21	足球	4	3	3	3	3	4	3	4	2	3	3	2	3	2	2	3	4	2	2	3	3	2	2	3	2	3	2	2	2	2	3	2	2	81
1	20	田径	4	7	3	3	2	2	2	3	4	3	5	1	3	2	1	2	2	1	1	1	1	2	1	2	2	3	2	2	1	2	1	1	2	63
1	20	足球	4	7	3	2	5	3	3	4	3	3	3	4	3	2	2	3	4	3	2	2	3	1	3	3	3	3	3	3	3	3	3	3	3	91
1	19	一万	5	4	5	3	4	4	5	4	3	3	3	5	4	4	4	4	1	1	3	3	3	2	4	4	4	5	4	4	2	3	2	4	3	107
2	25	篮球	5	5	2	2	4	4	3	4	1	2	2	2	1	2	2	1	1	1	2	2	2	2	2	2	2	1	2	2	2	2	2	1	4	64
2	25	足球	5	4	4	3	2	2	4	5	2	2	3	2	2	3	5	4	4	2	5	3	4	2	2	4	2	3	2	2	3	2	2	2	2	89
1	24	足球	5	3	3	4	4	5	4	3	2	2	2	2	1	2	2	3	3	1	2	2	3	2	2	4	2	2	2	2	2	2	2	2	3	77
1	23	排球	5	2	3	3	5	4	4	5	5	2	3	3	4	3	2	4	4	4	2	2	2	2	2	4	2	3	2	2	2	2	2	2	2	91
1	22	跳远	4	3	4	2	3	2	2	3	2	2	4	2	2	1	2	1	2	1	2	1	2	1	2	2	2	3	2	2	2	1	3	1	1	62

## Sheet: 无效数据
您的性别	您的年龄（周岁）	您的运动技术等级标准是？	您的专项运动是（与所持运动员等级证书一致）	您的训练年限	1.当面对困难形势，我感受到失败的恐惧	2.我不逃避挑战强有力的对手。	3.我能容易应对对手的攻击。	4.为了不失败我会冒险受伤	5.我毫不犹豫去竞争，甚至当面临有被击败的可能。	6.我因为害怕而只能取得有限的成功。	7.我是一个相信任何事都可以做到的人。	8.我喜欢面对困难的时候采取主动。	9.我会采取任何形式的冒险去获得成功。	10.我直到最后都会维护自己的信念即使这个行为可能对我有害。	11.我把眼前的困难放大了	12.我努力去证明没有什么可怕的。	13.应对对手的突然袭击对我来说不成问题。	14.当面对危险形势我不会回避挑战	15.我接受他人对我原则和信念上的批评。	16.对我能力的怀疑会阻止我成功。	17.当面对困难条件，我会采取主动	18.我擅长在困难情况下找到解决问题的方法。	19.即使面临受伤的可能，我也会表现我的最好能力。	20.无论当前的比赛有多被动，我也会表现出最好的绩效	21.缺乏自信使我错失机会。	22 我会一直竞争到底而从不担心失败。	23.即使面临危险，我坚持完成比赛。	24.当面对困难时我会变得悲观。	25.我觉得自己有勇气在困难条件下获得成功。	26当面对危险时，我会毫不惊慌地继续比赛	27.当我处于困难形势下，我采取最容易的办法。	28.在困难条件下我依然自信。	29.在困难情况下我不会逃避责任。	30.即使在压力下我也不会忽视我的目标。	31.即使失去的比得到更多我也会参赛。	总分		有等级总分	无等级总分		31项无等级	31项有等级
2	23	4	手球	10	-2	-2	-2	-2	-2	-2	-2	-2	-2	-2	-2	-2	-2	-2	-2	-2	-2	-2	-2	-2	-2	-2	-2	-2	-2	-2	-2	-2	-2	-2	-2	0		48	65		94	72
1	25	4	排球	3	1	1	1	1	1	1	1	1	1	1	1	1	1	1	1	1	1	1	1	1	1	1	1	1	1	1	1	1	1	1	1	31		45	48		77	71
1	21	4	手球	16	1	5	1	3	5	1	5	5	5	5	3	4	4	4	4	4	4	4	4	5	1	4	5	1	5	5	-2	-2	-2	-2	-2	97		95	61		94	150
1	21	4	篮球	五	1	4	2	4	3	-2	4	2	3	3	3	1	3	3	2	2	4	4	2	2	2	2	2	2	2	3	2	-2	2	2	2	73		55	51		82	74
1	21	4	足球	6	1	5	4	1	4	3	3	4	4	4	3	4	4	4	3	2	5	4	4	4	4	4	-2	3	3	3	4	4	-2	2	5	102		60	51		78	86
1	21	3	排球	7	1	1	1	1	1	1	1	1	1	1	1	1	1	1	1	1	1	1	1	2	-2	-2	-2	-2	-2	-2	-2	-2	-2	-2	-2	21		56	60		87	83
1	20	4	田径	8	3	3	4	3	3	3	4	4	4	4	-2	4	4	4	4	4	5	4	4	-2	3	4	4	4	-2	3	4	4	-2	3	3	100		43	75		106	63
2	21	3	是	8	1	4	4	1	4	2	5	4	3	2	2	4	3	4	4	4	3	4	4	4	4	3	4	3	4	4	4	-2	-2	-2	-2	92		49	78		121	83
-2	(空)	-2	(空)	(空)	-2	-2	-2	-2	-2	-2	-2	-2	-2	-2	-2	-2	-2	-2	-2	-2	-2	-2	-2	-2	-2	-2	-2	-2	-2	-2	-2	-2	-2	-2	-2	0		34	46		67	54
1	20	4	田径	三年	2	4	-2	-2	-2	-2	-2	-2	-2	-2	-2	-2	-2	-2	-2	-2	-2	-2	-2	-2	-2	-2	-2	-2	-2	-2	-2	-2	-2	-2	-2	6		37	45		66	53
1	21	4	橄榄球	5	2	4	4	2	2	2	3	4	3	3	3	2	3	3	3	3	3	3	3	3	3	3	3	3	3	3	3	-2	3	3	3	88		49	61		97	76
2	21	3	垒球	2	1	4	4	2	4	2	3	4	2	3	2	3	4	4	4	4	4	4	4	4	-2	-2	-2	-2	-2	-2	-2	-2	-2	-2	-2	66		49	68		89	63
1	6	1	100米	1	1	1	1	1	1	2	1	1	1	1	1	1	1	1	1	1	1	1	1	1	1	1	1	1	1	1	1	1	1	1	1	32		62	62		89	93
1	25	5	滑雪指导员	2	3	4	3	3	3	2	3	3	3	3	3	4	2	3	4	4	4	4	4	4	4	5	4	-2	5	4	4	3	4	4	4	107		57	20		38	79
1	20	4	足球	8	4	5	5	5	4	2	4	4	4	4	4	4	4	4	4	4	4	4	4	3	3	4	4	-2	4	4	4	4	4	4	4	119		33	47		76	61
1	25	4	乒乓球	(空)	1	1	2	2	2	3	2	2	3	2	2	2	2	2	2	2	3	3	3	4	3	5	-2	1	2	4	3	2	1	1	2	69		32	72		99	50
1	21	3	橄榄球	6	5	5	5	5	5	5	5	5	5	5	5	5	-2	5	5	5	5	5	5	5	5	5	5	5	5	5	5	5	5	5	5	150		44	59		82	61
1	20	4	田径	8	1	4	4	4	1	1	4	4	3	2	1	4	4	4	4	4	4	4	4	-2	4	4	4	4	4	4	4	4	4	4	4	105		36	59		85	52
1	22	3	摔跤	5	1	1	1	1	1	1	1	1	1	1	1	1	1	1	1	1	1	1	1	1	1	1	1	1	1	1	1	1	1	1	1	31		30	63		86	55
2	20	4	足球	六年	3	4	4	3	3	2	5	3	3	3	2	4	4	5	5	2	4	-2	4	4	3	3	5	3	4	5	3	4	5	4	4	110		43	59		87	60
1	20	3	是	6	2	4	4	4	4	2	2	4	2	3	3	4	4	4	4	-2	4	4	2	4	2	4	3	2	4	3	4	4	4	2	4	100		42	56		83	64
2	19	3	排球	8	3	4	3	3	4	3	3	2	1	1	4	4	4	4	4	4	4	4	4	3	4	2	4	4	4	-2	2	4	5	5	5	105		25	21		33	43
1	24	2	滑雪	12	2	5	2	5	5	1	5	5	5	5	1	1	5	5	5	2	3	2	3	3	3	3	3	3	-2	3	3	3	3	3	3	100		28	60		85	58
1	21	4	篮球	(空)	1	1	1	1	1	1	1	1	1	1	1	1	1	1	1	1	1	1	1	1	1	1	1	1	1	1	1	2	2	2	2	35		40	45		68	64
-2	(空)	-2	(空)	(空)	4	1	4	4	3	4	3	4	3	3	3	4	4	4	5	4	4	4	4	4	4	2	2	4	4	4	4	5	5	-2	4	111		33	51		75	52
2	23	4	柔道	5年	3	4	4	2	3	2	5	4	3	2	3	4	5	4	-2	1	4	4	4	4	1	4	3	1	5	4	3	4	5	5	3	103		44	58		80	72
1	21	4	二级	7年	1	4	4	3	5	1	4	4	4	4	1	4	4	4	-2	2	4	3	4	4	4	4	4	3	4	4	4	4	4	4	4	107		44	49		70	83
2	20	3	篮球	7	4	3	4	4	3	3	4	5	5	4	-2	5	5	5	5	5	5	5	5	5	5	5	5	5	5	5	5	5	5	5	5	139		27	68		89	62
1	22	4	100米	5年	4	4	4	-2	3	1	1	3	3	3	4	3	4	3	3	3	4	3	1	1	3	2	2	3	2	4	4	4	3	3	2	87		36	37		56	54
																																						42	38		59	63
																																						56	49		73	81
																																						31	35		52	61
																																						38	38		61	66
																																						25	37		53	48
																																						24	35		59	53
																																						49	39		63	66
																																						28	45		67	48
																																						29	35		49	52
																																						42	25		47	67
																																						33	30		53	54
																																						26	58		74	50
																																						49	54		79	72
																																						54	41		63	80
																																						41	44		83	58
																																						77	42		77	110
																																						34	55		73	52
																																						44	44		78	66
																																						41	27		60	57
																																						58	36		66	79
																																						27	41		59	57
																																						43	30		55	67
																																						27	46		64	46
																																						45	60		75	68
																																						29	67		89	52
																																						26	39		70	49
																																						50	44		63	70
																																						29	67		91	55
																																						29	39		74	53
																																						33	58		82	55
																																						40	35		60	61
																																						33	44		63	54
																																						36	31		61	67
																																						26	46		71	49
																																						30	36		67	54
																																						38	41		63	62
																																						56	29		58	75
																																						39	27		50	61
																																						54	47		74	76
																																						57	39		64	79
																																						54	44		72	83
																																						31	44		81	52
																																						35	28		55	57
																																						56	38		59	77
																																						33	44		75	55
																																						27	33		52	40
																																						43	56		80	72
																																						30	44		64	47
																																						38	39		54	64
																																						30	34		66	62
																																						29	38		57	47
																																						30	54		85	46
																																						41	55		75	74
																																						29	39		57	45
																																						30	30		49	55
																																						49	42		62	70
																																						55	58		81	77
																																						47	41		75	68
																																						63	36		61	94
																																						30	33		51	46
																																						30	36		52	48
																																						29	32		48	44
																																						48	47		63	66
																																						28	41		66	47
																																						44	38		56	63
																																						51	29		62	77
																																						31	59		85	50
																																						40	31		64	59
																																						42	37		62	73
																																						35	32		57	52
																																						49	47		74	66
																																						42	46		74	60
																																						43	42		59	70
																																						52	39		55	77
																																						55	45		81	77
																																						41	34		51	64
																																						36	49		78	65
																																						41	30		64	76
																																						27	50		78	60
																																						40	36		65	57
																																						31	57		73	50
																																						40	43		65	56
																																						49	50		70	72
																																						36	33		48	69
																																						47	40		56	64
																																						46	45		70	63
																																						36	50		69	62
																																						57	41		65	73
																																						38	38		58	61
																																						45	44		74	64
																																						29	35		51	56
																																						49	24		52	77
																																						41	45		67	65
																																						45	28		55	68
																																						38	45		62	61
																																						49	33		57	74
																																						31	36		62	54
																																						47	62		95	69
																																						48	45		68	65
																																						53	29		53	76
																																						37	43		73	66
																																						65	35		59	91
																																						50	27		48	75
																																						48	40		73	73
																																						60	44		61	87
																																						37	33		60	61
																																						26	49		82	50
																																						77	44		61	108
																																						40	50		71	64
																																						43	50		80	67
																																						31	42		67	49
																																						36	46		69	61
																																						41	43		73	62
																																						57	40		65	86
																																						33	50		87	52
																																						36	33		56	56
																																						27	31		50	51
																																						44	44		70	60
																																						33	30		45	48
																																						45	38		66	82
																																						26	33		59	42
																																						34	46		69	61
																																						46	57		75	76
																																						31	28		46	52
																																						54	72		94	86
																																						30	36		63	55
																																						33	70		99	59
																																						36	35		52	63
																																						29	49		73	49
																																						32	48		78	51
																																						47	53		81	70
																																						44	40		61	74
																																						39	49		74	65
																																						41	56		76	60
																																						42	40		61	66
																																						43	37		69	62
																																						60	31		52	75
																																						32	52		70	49
																																						40	39		68	63
																																						31	47		84	51
																																						37	44		71	68
																																						26	43		64	45
																																						27	46		84	44
																																						39	39		66	63
																																						37	40		61	64
																																						38	31		51	57
																																						48	31		51	65
																																						34	27		44	52
																																						52	27		45	81
																																						59	33		50	89
																																						27	71		108	48
																																						27	35		50	47
																																						59	26		45	88
																																						53	46		65	74
																																						28	45		68	46
																																						43	34		63	68
																																						47	39		66	75
																																						42	35		51	65
																																						32	36		63	53
																																						57	34		53	86
																																						32	49		66	56
																																						46	46		59	82
																																						47	31		57	66
																																						34	38		61	53
																																						58	39		55	102
																																						28	42		61	49
																																						40	49		65	69
																																						34	50		78	53
																																						41	32		52	60
																																						28	38		64	53
																																						53	31		45	72
																																						36	33		56	56
																																						32	32		51	47
																																						57	31		50	79
																																						31	38		65	48
																																						40	34		55	67
																																						58	45		62	96
																																						31	31		52	48
																																						60	56		78	98
																																						26	50		79	43
																																						36	54		80	56
																																						38	39		55	62
																																						49	42		69	77
																																						48	38		62	66
																																						33	44		71	51
																																						35	43		70	61
																																						33	36		56	53
																																						60	36		53	93
																																						55	39		63	83
																																						65	50		80	100
																																						48	46		70	79
																																						64	55		81	98
																																						30	42		73	41
																																						59	40		64	82
																																						45	44		64	64
																																						57	28		47	82
																																						52	41		64	78
																																						50	44		68	70
																																						49	50		82	71
																																						33	38		63	57
																																						44	37		56	72
																																						46	36		58	73
																																						57	33		56	83
																																						50	44		62	78
																																						60	39		63	85
																																						53	28		46	81
																																						54	37		51	86
																																						36	39		67	52
																																						51	33		58	74
																																						50	30		57	74
																																						79	48		66	118
																																						54	47		78	81
																																						39	52		73	50
																																						51	52		93	74
																																						64	40		62	96
																																						49	47		81	73
																																						33	36		63	50
																																						43	46		71	62
																																						52	40		67	76
																																						60	26		47	88
																																						44	50		66	66
																																						52	59		83	82
																																						52	43		70	75
																																						62	32		51	90
																																						44	30		49	61
																																						39	49		66	62
																																						57	36		58	81
																																						55	54		78	80
																																						42	56		85	61
																																						53	53		79	94
																																						55	34		53	83
																																						45	34		53	68
																																						43	59		85	59
																																						62	55		80	90
																																						45	72		108	67
																																						50	40		63	80
																																						60	56		79	83
																																						42	55		84	64
																																						42	59		81	61
																																						59	50		73	86
																																						49	54		84	69
																																						44	44		55	66
																																						48	68		107	71
																																						44	42		64	68
																																						55	63		89	78
																																						50	52		77	68
																																						41	66		91	63
																																						60				85
																																						44				57
																																						57				84
																																						63				89
																																						49				77
																																						51				71
																																						41				56
																																						50				73
																																						58				83
																																						53				81
																																						53				83
																																						49				71
																																						54				75
																																						62				95
																																						54				80
																																						40				55
																																						63				96
																																						58				80
																																						49				69
																																						57				82
																																						60				80
																																						55				69
																																						41				58
																																						54				78
																																						58				78
																																						59				88
																																						80				123
																																						57				91
																																						47				71
																																						55				79
																																						62				86
																																						60				93
																																						63				95
																																						65				85
																																						56				85
																																						67				98
																																						61				86
																																						33				45
																																						58				88
																																						55				81
																																						21				32
																																						20				31
																																						60				93
																																						40				57
																																						44				56
																																						43				65
																																						25				38
																																						50				76
																																						36				47
																																						57				81
																																						47				71
																																						63				97
																																						80				122
																																						40				63
																																						62				91
																																						60				85
																																						46				58
																																						57				89
																																						53				73
																																						61				91
																																						40				62
																																						49				74
																																						70				93
																																						64				92
																																						57				97
																																						63				89
																																						32				48
																																						41				63
																																						66				98
																																						57				89
																																						46				68
																																						54				79
																																						52				79
																																						45				69
																																						46				71
																																						37				55
																																						61				84
																																						59				92
																																						50				77
																																						49				61
																																						59				82
																																						52				82
																																						37				59
																																						47				71
																																						40				51
																																						64				97
																																						52				77
																																						64				97
																																						43				58
																																						55				80
																																						55				85
																																						61				84
																																						42				65
																																						64				99
																																						70				112
																																						56				92
																																						57				86
																																						57				84
																																						54				76
																																						55				81
																																						41				58
																																						47				65
																																						50				76
																																						51				79
																																						49				77
																																						61				97
																																						76				124
																																						65				87
																																						68				101
																																						83				115
																																						50				76
																																						60				82
																																						65				92
																																						49				67
																																						43				56
																																						29				45
																																						64				98
																																						63				93
																																						60				93
																																						56				78
																																						34				45
																																						55				72
																																						46				61
																																						55				87
																																						52				85
																																						62				95
																																						84				119
																																						56				81
																																						44				63
																																						58				91
																																						41				62

## Sheet: 分组1
性别	年龄	运动项目	运动等级	训练年限	@6	@11	@16	@21	@24	@1	@2	@7	@20	@4	@9	@14	@19	@5	@10	@15	@18	@23	@26	@29	@3	@8	@12	@13	@17	@22	@25	@28	@27	@30	@31	总分	分组
男	23	五人制篮球	一级运动员	10	3	3	4	2	3	2	1	1	3	1	2	4	4	2	4	2	2	1	2	2	2	4	1	3	3	3	1	2	2	1	2	72	1
男	19	跑步，篮球	三级运动员以下	4	2	3	4	3	5	5	3	2	4	3	4	3	4	3	3	3	3	3	3	2	2	4	3	2	3	3	3	2	3	2	2	94	1
男	18	篮球	三级运动员以下	4	2	2	5	3	2	4	3	3	3	4	4	3	2	3	3	3	3	3	3	3	3	3	3	3	3	3	3	3	3	3	3	94	1
男	21	网球	三级运动员以下	2	4	3	2	3	2	2	3	2	3	1	2	2	3	3	2	2	3	3	3	3	2	3	3	2	3	3	3	2	3	3	4	82	1
男	20	羽毛球	三级运动员以下	8	2	2	2	2	3	2	3	5	3	3	4	2	3	2	5	3	3	4	5	2	3	3	1	3	2	3	3	3	3	2	1	87	1
男	19	篮球	三级运动员以下	8	3	3	5	3	4	2	4	3	4	4	5	4	5	3	5	5	5	3	4	4	4	2	5	4	5	4	5	4	4	4	2	121	1
男	29	足球	三级运动员以下	2	4	1	1	2	2	2	3	2	2	2	3	4	3	2	1	3	3	2	2	2	2	1	4	2	1	2	2	1	2	2	2	67	1
女	21	游泳	二级运动员	12	4	5	2	4	5	4	2	2	2	4	4	2	4	2	4	2	2	2	2	2	2	1	3	2	2	2	3	3	4	2	2	86	1
男	19	篮球 足球 乒乓球	三级运动员以下	6	3	4	3	3	3	4	4	3	4	4	4	4	4	3	5	2	3	4	2	2	2	1	2	3	2	1	1	2	3	2	2	89	1
女	24	网球	三级运动员以下	2	2	4	3	3	3	3	3	1	4	5	4	5	5	2	5	1	2	2	4	1	1	5	1	1	2	1	2	2	5	3	4	89	1
男	19	弓箭	三级运动员以下	2	3	2	2	2	4	5	1	2	2	2	3	2	1	2	2	2	3	3	2	2	2	5	2	2	2	3	3	1	3	3	3	76	1
女	19	乒乓	三级运动员以下	1	3	3	2	5	3	3	3	3	3	3	4	3	1	3	3	3	3	2	3	3	3	2	3	3	3	2	1	1	3	1	1	82	1
男	21	跑步	三级运动员以下	3	5	3	3	5	5	3	3	3	4	2	5	2	2	3	2	4	2	2	2	3	2	2	1	3	2	2	2	2	4	1	2	86	1
男	20	篮球	三级运动员以下	5	3	3	3	3	3	3	3	3	3	1	2	2	2	3	3	3	3	5	2	3	3	2	3	3	3	3	3	1	3	1	2	83	1
女	20	400米	三级运动员以下	3	5	4	3	5	5	3	1	1	3	2	3	1	1	1	5	1	3	5	5	3	3	1	2	4	3	2	1	1	5	1	2	85	1
男	20	台球	三级运动员以下	2.5	3	2	2	5	2	2	3	1	3	3	2	3	1	2	2	2	4	4	3	2	3	3	2	3	3	1	3	1	2	2	1	75	1
女	20	轮滑	三级运动员以下	2	4	3	3	2	3	5	5	3	5	1	1	1	3	3	3	3	3	2	2	3	2	2	3	3	2	1	2	2	3	1	1	80	1
男	26	网球	三级运动员以下	5	5	5	4	4	4	4	2	4	2	5	4	4	5	4	3	2	2	2	1	2	1	2	2	2	2	2	2	1	4	1	2	89	1
男	23	篮球	三级运动员以下	0	2	3	1	3	1	2	1	2	3	2	2	2	2	1	3	1	1	2	2	1	2	1	2	2	2	2	2	1	1	2	2	56	1
女	23	健美操	三级运动员以下	4	1	2	2	4	1	1	4	1	2	2	2	1	2	3	4	1	1	2	1	1	1	4	1	1	1	1	2	2	1	2	5	59	1
男	21	网球	三级运动员以下	2	1	1	1	1	1	2	2	2	2	3	3	3	1	2	2	3	5	4	5	5	3	1	3	3	3	1	2	2	2	2	2	73	1
男	23	田径	二级运动员	5	2	2	1	2	2	2	1	2	2	2	2	2	1	2	3	2	4	5	5	5	1	2	1	1	1	1	1	1	2	2	1	63	1
女	22	跳远	三级运动员以下	3	1	2	1	2	1	2	3	3	3	1	1	1	2	2	2	3	2	2	2	2	3	2	3	3	3	2	1	2	1	2	1	61	1
男	24	羽毛球	三级运动员以下	2	2	1	2	3	1	2	5	1	2	3	1	2	2	1	1	2	1	2	2	1	1	2	1	1	1	2	2	1	2	2	1	53	1
女	21	高山滑雪大回转	二级运动员	6	1	3	1	1	2	1	3	1	1	1	1	1	2	2	1	2	2	3	3	1	3	2	5	5	3	2	2	1	1	1	3	61	1
女	22	冰壶	二级运动员	4	2	1	2	2	2	3	2	1	1	2	1	1	2	5	4	3	2	3	2	3	1	1	2	2	2	2	1	2	1	2	1	61	1
女	22	冰壶	二级运动员	4	1	2	1	1	2	1	1	3	2	1	1	2	1	1	2	1	1	3	1	2	4	2	2	1	5	1	1	1	3	2	3	55	1
女	18	高山滑雪大回转	二级运动员	8	3	1	2	2	2	2	4	5	3	2	2	1	1	2	2	2	2	2	2	1	1	2	1	2	1	2	1	3	1	2	1	60	1
女	20	速度滑冰	二级运动员	5	2	1	2	1	1	1	1	1	1	1	1	1	1	3	2	1	1	1	1	1	1	1	2	1	1	2	3	1	2	2	2	43	1
男	22	高山滑雪大回转	二级运动员	5	1	1	1	1	1	2	2	1	2	1	3	2	1	3	1	1	1	1	1	1	4	1	5	5	4	2	2	2	2	1	2	58	1
女	16	滑冰	一级运动员	5	1	1	1	1	2	1	1	2	2	2	2	1	1	2	2	1	5	3	5	4	3	2	1	2	2	2	3	2	2	3	2	64	1
男	17	滑冰	二级运动员	4	1	2	2	2	1	1	2	2	1	1	2	1	1	1	2	2	2	3	2	2	1	3	1	1	1	2	3	2	1	2	2	52	1
男	22	滑冰	三级运动员以下	2	1	2	1	1	2	1	2	3	2	2	1	1	2	2	2	1	1	1	1	1	1	1	4	5	2	1	2	1	2	1	3	53	1
男	20	滑雪	三级运动员以下	3	2	2	2	2	3	1	5	5	4	4	5	4	5	2	1	2	1	2	1	1	5	2	2	2	3	1	1	2	2	2	3	79	1
女	19	单板滑雪	三级运动员以下	2	3	2	2	2	1	2	2	1	2	3	4	3	4	2	1	1	1	2	2	1	1	1	5	4	2	1	2	1	1	3	1	63	1
女	21	冰球	三级运动员以下	2	2	1	1	2	1	1	2	1	2	3	2	3	1	1	3	2	5	5	2	2	2	4	2	2	1	5	4	4	2	5	4	77	1
女	17	滑冰	二级运动员	5	1	1	1	1	1	1	2	2	3	4	5	3	5	1	2	1	2	3	2	3	2	4	3	4	2	5	5	4	1	4	5	83	1
男	19	200米	一级运动员	5	1	1	1	1	1	2	4	5	4	1	2	1	1	2	2	2	1	1	2	1	1	1	2	1	2	3	2	2	1	1	2	54	1
女	22	单板滑雪	三级运动员以下	5	4	3	2	2	2	1	4	5	5	1	3	2	1	1	2	1	1	1	2	1	2	5	1	1	2	4	5	4	1	5	4	78	1
女	20	艺术体操	一级运动员	10	1	1	1	1	1	1	2	2	3	1	1	2	3	3	1	1	1	2	1	2	2	2	2	3	2	4	5	3	2	4	1	61	1
女	18	羽毛球	二级运动员	5	1	1	1	1	1	1	2	1	2	1	2	1	1	2	2	1	1	1	1	1	2	3	2	2	2	2	3	2	1	1	3	48	1
男	27	体操	一级运动员	16	1	1	1	1	1	4	2	2	1	4	4	5	5	5	4	4	1	1	1	1	3	1	2	1	2	1	3	1	1	1	1	66	1
男	20	篮球	二级运动员	4	1	1	1	1	2	1	2	1	2	2	1	1	1	2	2	1	1	1	3	1	2	1	1	3	2	1	2	3	2	1	2	48	1
女	17	滑冰	二级运动员	4	1	1	1	1	2	1	1	2	2	1	3	3	2	4	5	5	2	2	1	2	3	4	2	2	2	1	3	1	1	2	4	67	1
男	21	滑雪	三级运动员以下	5	1	1	2	1	1	3	2	1	3	1	1	1	1	5	4	4	2	2	3	2	2	1	1	1	2	2	2	1	2	1	3	59	1
男	16	冰球	三级运动员以下	4	2	1	1	1	1	1	3	1	1	3	1	2	2	2	2	2	1	1	1	1	1	3	5	4	2	2	1	2	2	2	1	55	1
女	16	竞技健美操	二级运动员	4	1	2	1	1	1	1	2	3	1	2	2	2	2	3	3	5	5	3	5	4	2	2	5	3	1	2	1	1	2	2	2	72	1
男	17	滑冰	一级运动员	8	1	1	2	1	2	1	2	1	1	1	1	2	2	1	1	2	5	4	5	5	2	2	1	1	1	1	3	1	2	2	1	58	1
男	16	冰球	三级运动员以下	2	2	2	2	3	2	4	4	5	5	3	2	2	1	5	5	4	2	2	2	3	1	2	1	1	1	2	1	1	3	1	1	75	1
男	17	篮球	二级运动员	7	1	1	2	1	1	1	2	1	1	1	1	1	1	1	3	1	3	2	5	4	1	2	1	1	2	2	3	1	1	1	3	52	1
男	20	网球	三级运动员以下	2	3	5	3	4	4	5	1	2	2	4	4	3	5	5	4	4	2	2	2	3	2	1	2	2	2	2	2	2	4	1	2	89	1
男	19	滑雪	三级运动员以下	2	5	4	5	3	4	4	2	2	1	2	2	2	1	1	1	1	1	1	1	1	1	1	1	2	1	2	2	2	3	1	3	63	1
男	19	滑冰	三级运动员以下	4	1	1	1	1	1	1	1	2	1	3	3	2	2	5	5	3	1	2	2	1	1	5	2	2	1	5	4	4	3	4	4	74	1
男	24	单板大回转	三级运动员以下	0.5	4	3	5	5	4	5	3	3	3	3	1	2	1	3	3	3	2	2	2	1	3	1	3	3	3	1	1	2	4	2	1	82	1
女	17	短道速滑	一级运动员	3	4	3	5	4	5	3	1	2	1	2	2	2	2	2	1	2	5	4	4	4	1	2	1	1	2	2	2	1	4	3	2	79	1
女	20	足球	三级运动员以下	2	2	2	2	2	2	2	2	1	2	5	4	5	5	1	1	1	1	1	1	2	2	2	2	1	1	2	1	1	2	3	2	63	1
男	24	回转	二级运动员	4	3	2	2	2	1	2	3	4	3	2	1	1	3	2	3	2	1	2	2	2	3	2	3	3	3	2	2	1	2	1	2	67	1
男	20	高山滑雪大回转	三级运动员以下	2	1	1	1	2	1	1	2	2	1	1	1	1	3	4	5	3	1	2	1	2	1	5	5	5	2	1	2	2	2	2	4	67	1
男	18	单板大回转	三级运动员以下	3	1	1	1	1	2	2	2	1	2	1	2	2	1	2	2	1	1	1	1	2	2	1	2	2	1	5	4	4	1	5	2	58	1
男	19	单板大回转	二级运动员	2	1	1	1	1	1	1	2	2	1	2	1	2	2	2	2	1	1	1	1	1	3	1	2	3	1	1	2	2	1	1	2	46	1
男	16	冰球	三级运动员以下	5	3	3	2	2	4	2	4	5	4	2	2	2	1	2	2	1	2	1	1	2	1	1	1	2	3	3	4	4	2	4	2	74	1
男	20	单板滑雪	三级运动员以下	3	1	1	1	1	1	1	2	2	2	5	5	4	4	2	2	2	2	2	2	2	1	3	1	2	2	4	4	5	2	3	1	72	1
女	16	单板滑雪	三级运动员以下	4	1	1	2	1	1	2	1	1	2	1	2	1	1	1	2	2	2	1	2	1	2	1	1	1	2	4	5	5	1	4	1	55	1
女	21	冰壶	三级运动员以下	3	1	1	1	1	1	2	1	1	2	1	1	2	1	2	1	2	4	5	4	4	1	5	1	1	2	3	1	1	1	1	4	59	1
男	18	冰球	二级运动员	2	2	1	1	1	2	1	5	4	5	4	5	4	4	1	3	1	2	2	1	1	1	1	4	4	2	1	1	3	1	1	1	70	1
男	21	100米	三级运动员以下	4	1	3	2	2	2	1	2	1	2	3	1	2	3	1	1	1	2	1	1	1	2	1	2	1	2	3	2	1	1	2	2	52	1
男	18	滑雪	二级运动员	4	1	1	1	1	1	1	2	2	2	2	1	1	1	2	2	1	2	1	3	1	3	4	2	1	2	1	1	2	2	3	5	55	1
男	20	滑雪	三级运动员以下	2	4	4	3	4	5	4	2	1	2	1	1	1	2	1	2	1	1	1	3	1	2	2	2	1	1	2	1	1	4	2	2	64	1
男	20	滑冰	三级运动员以下	4	1	2	1	1	2	1	2	1	1	2	1	2	2	2	1	1	4	3	4	5	1	1	1	2	1	1	2	1	2	1	2	54	1
女	23	冰壶	三级运动员以下	4	2	1	2	2	2	2	1	2	2	1	1	2	2	1	1	2	2	2	1	3	4	1	5	5	5	2	1	2	3	2	2	66	1
男	22	冰球	三级运动员以下	2	1	1	1	1	1	1	2	2	1	5	4	4	4	1	1	2	2	1	1	2	3	2	1	1	1	2	1	2	2	2	2	57	1
女	22	越野滑雪	一级运动员	5	2	2	1	1	1	4	1	3	2	2	1	1	1	2	1	2	2	2	2	3	5	2	5	5	3	1	2	1	2	3	2	67	1
女	19	网球	一级运动员	6	1	1	1	2	1	1	1	2	2	1	2	2	1	1	2	1	2	2	2	2	1	4	1	2	2	1	3	2	3	1	4	54	1
男	19	滑冰	三级运动员以下	5	4	2	5	4	5	5	2	1	2	1	2	1	1	5	5	5	1	1	2	1	1	2	1	3	2	1	1	3	4	1	1	75	1
女	17	乒乓球	二级运动员	5	1	1	1	1	2	1	2	3	2	1	1	1	1	2	1	2	5	3	4	4	5	1	2	2	5	1	1	1	2	1	1	61	1
男	18	冰球	二级运动员	5	4	5	3	4	5	5	5	4	3	1	2	1	2	2	1	2	1	1	2	1	2	1	2	1	1	2	2	3	5	2	1	76	1
男	18	冰壶	三级运动员以下	3	2	4	4	4	4	5	1	1	2	1	2	1	1	2	2	1	1	1	1	2	2	1	1	2	2	1	2	1	4	3	1	62	1
女	20	健美操	二级运动员	3	5	4	4	4	4	3	1	2	1	2	2	1	2	1	2	2	3	3	4	4	4	2	2	3	4	3	1	2	4	2	2	83	1
男	21	网球	一级运动员	5	1	1	1	2	1	2	2	1	2	2	3	2	2	1	1	1	3	2	2	3	2	3	1	2	2	2	2	1	3	1	3	57	1
女	25	羽毛球	三级运动员以下	7	1	3	1	2	1	1	3	3	3	2	2	1	1	3	3	3	2	2	2	2	3	3	3	3	3	4	4	4	1	4	2	75	1
男	23	足球	二级运动员	3	1	2	1	2	2	3	1	1	1	1	2	2	1	2	4	3	1	1	1	1	2	3	2	1	2	1	2	2	3	2	2	55	1
女	20	网球	三级运动员以下	3	2	1	2	2	1	1	4	1	4	1	1	1	3	1	1	1	1	1	2	2	1	1	1	3	1	3	2	2	2	1	1	51	1
男	22	跳远	二级运动员	9	1	1	1	1	1	2	1	1	2	2	1	1	1	2	1	1	1	2	1	3	1	1	1	1	1	1	2	2	1	1	1	40	1
男	22	跳高	三级运动员以下	3	1	1	1	1	2	1	1	2	1	4	4	4	4	2	1	1	3	3	5	5	1	2	2	1	1	1	1	2	1	3	1	63	1
女	23	羽毛球	三级运动员以下	7	1	1	1	1	1	1	2	3	2	1	1	2	3	4	5	5	1	2	1	3	1	1	1	1	1	4	4	4	2	4	2	66	1
男	24	羽毛球	三级运动员以下	6	1	1	1	1	2	1	2	2	2	1	1	1	2	2	1	2	2	1	1	2	2	5	2	1	1	5	4	4	1	4	4	62	1
女	17	乒乓球	三级运动员以下	5	1	1	1	1	2	1	1	1	2	2	1	2	1	2	2	1	2	3	2	2	3	1	2	2	2	5	5	4	2	4	3	64	1
女	17	跳远	三级运动员以下	3	1	1	2	1	1	2	2	2	2	1	1	2	2	2	1	2	2	2	2	1	4	2	1	2	4	2	1	1	2	3	3	57	1
男	20	800米	三级运动员以下	4	2	4	2	3	2	4	4	5	5	2	1	1	1	1	2	1	1	2	2	1	2	1	2	1	1	4	5	4	2	5	1	74	1
女	23	健美操	运动健将	8	2	1	2	2	2	1	1	1	1	2	1	3	2	2	2	1	5	2	3	2	5	1	2	1	5	3	2	2	1	2	2	64	1
男	18	短跑	二级运动员	5	1	1	1	1	1	1	1	2	2	2	1	1	2	2	1	1	2	1	3	2	1	2	2	1	2	1	2	3	1	2	1	47	1
女	20	长跑	三级运动员以下	4	1	2	2	1	1	1	1	1	2	4	4	3	3	2	1	2	3	3	2	3	2	1	1	2	2	2	2	2	1	1	1	59	1
男	19	跳远	三级运动员以下	4	2	4	1	2	2	3	2	1	1	1	3	2	2	2	2	2	2	1	2	2	1	2	2	3	2	1	1	1	1	1	1	55	1
男	20	跳高	一级运动员	8	1	2	2	1	2	2	1	1	1	2	2	1	1	2	1	3	1	1	1	2	3	5	2	1	4	2	1	1	1	1	4	55	1
男	21	铅球	三级运动员以下	5	4	5	3	4	4	5	2	1	2	1	2	1	1	2	3	1	1	1	1	1	2	2	2	3	2	5	5	4	5	5	1	81	1
女	18	羽毛球	三级运动员以下	7	2	1	2	2	2	2	5	4	4	3	5	3	5	1	2	2	1	1	1	1	4	2	5	3	5	1	2	2	2	1	2	78	1
男	19	乒乓球	一级运动员	8	1	1	1	2	1	1	1	2	1	5	5	4	2	4	5	5	3	2	5	4	1	1	5	3	2	2	1	2	2	2	1	77	1
女	20	短跑	三级运动员以下	4	2	1	1	2	1	3	1	2	1	1	4	2	1	1	2	3	2	2	2	2	1	5	1	1	1	3	5	3	1	5	3	65	1
女	20	跳高	一级运动员	7	2	3	2	2	4	4	4	5	5	2	2	2	2	1	2	1	1	1	1	1	1	5	1	1	1	3	1	2	2	1	3	68	1
男	24	滑冰	运动健将	8	1	2	1	2	1	1	1	1	2	2	1	1	2	3	2	1	1	1	2	2	1	1	1	1	2	1	2	1	1	3	2	46	1
女	22	羽毛球	二级运动员	6	1	1	1	1	1	1	1	1	2	1	2	2	2	2	3	2	1	1	1	2	2	1	2	1	1	1	2	1	2	1	1	44	1
男	20	长跑	三级运动员以下	4	3	5	1	2	3	3	5	4	5	2	2	2	2	3	1	1	1	2	1	2	3	2	1	1	2	1	2	1	2	3	2	70	1
女	17	艺术体操	二级运动员	6	1	2	2	2	2	2	2	2	2	2	2	5	3	2	2	2	5	2	3	3	2	3	2	1	1	1	2	2	1	1	2	66	1
女	17	短跑	二级运动员	5	2	2	1	3	2	1	3	3	5	3	2	2	2	1	3	2	2	1	3	1	2	2	1	3	1	2	2	2	2	1	1	63	1
男	17	乒乓球	三级运动员以下	7	2	2	1	1	1	4	1	2	2	1	1	1	2	1	1	1	3	4	5	4	1	2	1	2	2	1	1	2	1	2	1	56	1
女	21	跳高	三级运动员以下	4	4	2	2	4	2	4	2	2	2	1	2	2	2	2	2	2	2	2	2	2	4	1	2	2	5	2	1	2	2	2	2	70	1
女	22	跳高	一级运动员	7	2	1	1	1	2	1	2	2	3	4	4	3	4	2	2	1	1	1	2	1	3	1	2	1	2	2	2	2	1	2	1	59	1
女	24	长跑	一级运动员	8	1	1	2	3	2	4	2	2	2	1	1	1	1	1	2	1	2	2	3	1	2	1	2	2	1	1	3	1	1	1	2	52	1
女	23	羽毛球	三级运动员以下	6	1	1	1	1	1	1	1	2	1	2	4	1	1	3	2	1	4	3	5	5	2	3	3	2	1	2	2	1	2	1	5	65	1
女	18	羽毛球	一级运动员	7	3	1	2	3	1	1	2	2	2	1	1	1	2	2	1	1	3	4	4	5	2	2	1	1	2	2	2	1	2	1	2	60	1
女	18	羽毛球	一级运动员	6	2	3	1	2	2	1	2	2	1	5	4	5	5	4	5	4	1	1	1	1	3	2	2	1	2	3	2	2	5	1	2	77	1
男	19	长跑	三级运动员以下	4	2	2	1	2	2	1	2	3	2	1	2	2	2	1	1	3	2	1	2	1	1	2	1	2	2	2	1	1	2	1	1	51	1
男	23	跳高	二级运动员	4	1	1	1	1	1	1	2	2	3	5	3	5	4	2	1	2	2	2	1	1	2	4	2	1	2	2	2	1	1	2	4	64	1
女	23	羽毛球	三级运动员以下	5	1	1	1	1	1	1	3	1	1	1	1	1	1	2	1	1	1	1	2	1	1	1	2	1	1	5	4	5	2	5	1	52	1
男	22	羽毛球	二级运动员	6	2	2	1	2	2	2	5	5	4	2	2	2	2	2	1	1	1	1	1	1	1	5	2	2	2	4	3	4	2	5	5	76	1
女	18	滑雪	三级运动员以下	9	1	1	2	2	1	1	1	3	2	5	5	4	4	2	1	2	2	2	2	2	2	1	1	2	1	1	3	1	2	2	1	62	1
女	23	羽毛球	三级运动员以下	7	2	1	2	2	1	2	1	3	2	2	1	1	2	2	2	2	1	1	1	2	2	1	5	5	2	1	1	2	2	2	1	57	1
男	24	铅球	三级运动员以下	4	2	1	3	2	2	1	2	1	2	2	2	1	2	2	2	1	2	2	3	1	1	5	2	3	1	1	2	1	4	2	4	62	1
女	18	跳高	二级运动员	9	2	1	1	1	2	1	2	2	2	4	4	4	4	1	1	1	2	2	2	1	1	2	2	2	1	1	2	1	1	1	2	56	1
男	21	乒乓球	三级运动员以下	8	3	2	3	3	2	2	1	3	2	5	4	4	5	1	1	2	5	5	4	5	2	2	2	2	2	3	4	5	5	4	2	95	1
女	23	短跑	三级运动员以下	2	1	1	1	1	1	2	2	1	2	3	1	1	2	2	2	1	1	1	2	1	1	5	2	2	1	2	1	2	2	2	4	53	1
男	18	长跑	三级运动员以下	7	2	1	4	2	4	1	2	2	2	4	3	4	3	2	1	1	1	1	2	1	1	4	4	5	1	2	2	2	3	1	5	73	1
女	19	跳远	二级运动员	9	2	2	1	2	2	2	2	1	1	3	1	2	2	5	5	5	2	2	1	3	1	2	1	2	1	1	2	2	2	1	2	63	1
女	22	篮球	二级运动员	8	1	1	1	1	1	1	1	1	2	2	1	1	2	2	1	2	4	4	4	3	1	3	2	3	2	2	2	1	3	2	5	62	1
男	23	篮球	一级运动员	7	2	2	2	3	3	2	1	2	1	5	4	4	5	5	4	3	2	2	3	2	1	1	1	2	1	1	2	2	2	2	1	73	1
男	18	篮球	一级运动员	7	1	2	2	1	3	1	1	2	2	1	1	1	2	2	1	1	3	3	4	4	1	3	4	4	3	2	1	1	1	2	1	61	1
女	18	网球	三级运动员以下	8	4	1	2	2	2	2	1	1	1	1	3	2	2	1	1	2	2	1	1	1	5	3	2	1	4	2	1	2	1	1	5	60	1
男	20	羽毛球	三级运动员以下	6	2	2	1	3	2	4	2	2	2	5	4	5	5	2	1	2	1	1	1	2	1	2	4	4	2	2	1	4	5	5	3	82	1
男	20	篮球	三级运动员以下	5	2	2	1	1	1	1	2	1	2	2	3	2	3	1	3	2	3	5	3	4	1	2	2	3	2	1	1	1	2	1	1	61	1
男	17	足球	一级运动员	8	3	2	3	2	2	2	1	2	1	5	5	5	5	1	1	1	2	2	2	2	1	4	2	1	1	4	4	3	2	2	4	77	1
女	17	游泳	二级运动员	5	2	2	1	2	4	2	2	2	1	2	4	2	2	5	4	4	1	1	1	1	1	2	3	5	1	2	3	2	2	1	1	68	1
女	21	网球	三级运动员以下	8	1	2	1	1	1	1	3	2	1	1	3	1	1	1	2	2	3	5	5	5	2	5	1	2	3	1	2	2	2	1	4	67	1
女	24	网球	三级运动员以下	8	3	2	2	2	2	3	2	1	1	2	2	2	1	1	2	1	4	5	4	4	4	2	2	2	4	1	2	2	1	1	2	69	1
女	22	弓箭	三级运动员以下	8	4	3	2	5	2	3	2	3	2	1	1	1	2	2	1	2	1	1	1	1	1	2	5	5	1	3	2	1	2	2	1	65	1
女	19	乒乓	二级运动员	4	3	2	2	2	2	4	1	2	1	2	3	2	2	1	2	1	3	5	5	4	2	2	1	1	2	5	5	2	2	1	2	74	1
男	22	跑步	三级运动员以下	8	2	2	1	1	1	1	1	3	2	1	2	1	1	2	1	2	1	2	2	2	1	2	2	1	2	1	2	3	2	2	1	50	1
女	24	篮球	三级运动员以下	6	2	1	1	1	1	2	1	2	1	1	4	2	1	1	1	3	1	1	1	2	1	2	1	1	1	2	1	1	2	2	1	45	1
女	23	1500米	二级运动员	8	3	2	3	2	2	3	2	1	1	2	2	2	2	1	1	2	4	4	4	4	1	2	2	1	2	5	4	1	1	1	2	69	1
男	23	跆拳道	三级运动员以下	6	2	2	3	2	2	3	1	1	1	1	1	1	1	1	3	2	1	2	1	2	2	2	3	2	2	4	5	2	2	1	1	59	1
男	20	轮滑	三级运动员以下	8	1	2	1	2	2	2	3	3	1	5	5	5	4	1	1	1	2	2	1	2	2	1	1	1	1	1	1	5	5	3	2	69	1
男	18	网球	三级运动员以下	5	2	2	1	2	1	2	2	2	1	4	4	4	5	2	3	1	5	5	5	4	1	1	2	3	1	2	2	1	2	1	2	75	1
女	20	篮球	三级运动员以下	6	3	3	2	3	4	4	5	4	5	5	4	4	5	4	5	5	2	1	2	2	2	4	2	2	1	1	1	2	2	2	3	94	1
男	24	健美操	三级运动员以下	5	2	3	3	2	2	5	5	4	5	4	5	4	4	2	2	1	5	3	4	5	2	4	5	3	2	2	2	1	2	2	4	99	1
男	23	网球	三级运动员以下	8	1	1	1	2	2	2	5	4	4	5	4	3	4	2	2	1	2	2	1	1	2	5	1	3	1	1	1	2	2	1	5	73	1
男	20	追逐	三级运动员以下	5	2	2	3	3	2	3	4	4	4	5	5	4	4	1	2	1	1	1	1	1	4	5	2	2	5	1	2	1	1	2	3	81	1
男	24	高山滑雪	三级运动员以下	8	3	3	4	2	5	2	4	5	5	2	2	1	1	2	1	1	1	2	2	1	2	5	2	2	1	1	1	3	2	2	4	74	1
男	23	跳远	一级运动员	8	3	2	1	3	2	4	1	1	3	1	2	2	1	2	3	2	1	1	1	1	1	4	5	5	2	1	3	1	1	2	4	66	1
男	17	标枪	二级运动员	8	4	3	3	2	5	2	4	5	3	5	4	4	5	2	2	2	3	3	2	2	3	2	2	1	1	4	5	2	2	2	2	91	1
女	24	短跑	三级运动员以下	7	2	3	2	1	1	3	2	1	1	3	1	2	1	1	2	1	1	1	1	1	3	1	2	3	4	2	1	1	1	1	2	52	1
女	17	羽毛球	三级运动员以下	7	3	2	3	4	3	5	1	2	1	2	1	1	1	2	1	1	1	2	2	1	3	4	2	1	2	5	4	1	1	2	4	68	1
男	23	跳高	三级运动员以下	4	3	3	5	2	4	5	1	1	1	2	1	2	3	1	3	1	3	3	2	1	5	2	5	4	5	4	5	2	1	2	2	84	1
女	23	乒乓球	二级运动员	8	3	3	1	3	3	4	1	2	3	5	3	4	4	5	4	5	2	2	2	1	2	3	1	2	2	5	5	2	2	1	2	87	1
女	17	羽毛球	三级运动员以下	4	2	2	1	2	1	4	2	2	3	4	4	2	5	1	2	2	1	1	1	1	3	1	1	1	3	2	2	2	2	1	3	64	1
男	19	跳远	三级运动员以下	5	3	3	3	3	2	4	1	2	1	3	3	4	1	2	1	2	2	3	1	2	3	4	4	4	2	4	5	3	2	2	5	84	1
女	21	乒乓球	二级运动员	4	2	1	1	1	1	1	2	1	2	1	2	1	1	1	1	2	1	2	1	1	2	5	2	1	2	2	1	2	1	2	4	50	1
男	20	乒乓球	三级运动员以下	9	2	1	2	1	1	3	4	5	3	1	5	1	1	1	1	2	1	2	1	2	1	2	2	3	2	2	3	1	2	1	2	61	1
男	22	铅球	三级运动员以下	6	2	3	1	1	1	2	2	1	2	2	2	1	1	1	1	2	2	1	2	1	2	1	2	1	3	2	2	2	2	1	2	51	1
男	23	跳高	二级运动员	8	2	3	2	2	4	2	1	2	1	2	2	2	2	2	3	2	1	2	1	2	2	2	4	4	1	2	3	1	2	2	1	64	1
女	21	跳高	一级运动员	5	2	3	2	4	2	2	3	2	1	1	1	2	2	2	1	3	3	3	2	2	3	2	1	2	1	5	4	1	3	1	1	67	1
男	20	长跑	三级运动员以下	4	1	2	2	1	2	1	1	2	2	2	2	2	1	3	1	2	2	1	2	1	1	2	1	1	1	2	2	1	2	2	2	50	1
男	17	羽毛球	一级运动员	7	2	4	2	4	4	1	1	3	2	2	1	1	1	2	2	2	2	2	2	1	2	2	1	1	1	4	5	1	1	1	2	62	1
男	21	单板滑雪	一级运动员	2	1	2	2	1	1	2	2	1	2	3	1	2	2	1	2	2	2	2	1	1	1	3	2	1	2	1	2	2	2	1	2	52	1
女	19	艺术体操	二级运动员	3	1	1	1	1	1	1	2	3	2	1	2	2	2	2	2	3	3	2	2	2	1	2	2	3	2	1	2	2	1	1	3	56	1
男	16	羽毛球	一级运动员	2	3	2	2	1	2	3	2	2	1	2	1	2	2	5	3	5	1	2	1	2	1	1	1	1	2	1	1	1	2	2	3	60	1
女	15	体操	一级运动员	6	3	2	2	2	2	2	2	2	1	1	2	1	3	2	1	2	3	3	5	4	4	4	1	2	5	2	1	4	5	5	4	82	1
女	20	篮球	二级运动员	5	1	1	1	1	1	1	2	1	1	3	1	2	1	1	2	1	1	1	2	1	1	1	2	3	2	2	1	1	1	1	1	42	1
男	20	滑冰	二级运动员	3	2	2	2	2	2	2	2	2	2	2	2	2	3	1	2	1	4	3	4	4	4	1	2	2	3	2	1	4	5	5	1	76	1
男	17	滑雪	三级运动员以下	5	2	2	2	2	3	3	2	2	1	3	2	1	2	5	4	5	1	1	2	1	2	2	2	1	2	2	1	2	1	2	2	65	1
女	18	冰球	二级运动员	3	5	3	3	3	4	5	1	1	2	2	2	3	5	2	1	2	3	3	2	2	5	2	2	2	4	5	4	3	2	2	1	86	1
女	16	竞技健美操	三级运动员以下	2	1	1	2	1	3	1	1	2	1	1	1	1	2	2	2	1	2	2	3	4	2	2	2	2	2	2	1	5	5	4	2	63	1
男	19	滑冰	三级运动员以下	4	2	1	1	2	2	2	2	2	3	1	3	1	1	2	1	1	2	2	2	2	2	1	2	1	2	2	1	1	2	1	1	51	1
男	20	冰球	三级运动员以下	4	2	2	1	1	2	2	1	2	1	5	1	2	1	2	2	1	2	1	2	1	1	2	2	2	1	2	1	1	2	2	3	53	1
男	20	篮球	三级运动员以下	4	1	1	2	2	2	1	5	5	5	5	2	2	1	2	2	2	1	2	1	2	1	1	2	1	1	1	1	1	1	1	2	59	1
女	19	网球	三级运动员以下	5	2	1	1	1	2	1	2	2	2	2	1	1	2	1	2	2	1	1	2	2	1	3	5	4	1	2	2	2	2	1	3	57	1
男	19	滑雪	三级运动员以下	2	2	3	2	1	2	2	1	1	2	2	1	2	4	1	1	3	2	3	2	2	1	1	1	3	1	1	1	2	1	1	3	55	1
女	19	滑冰	三级运动员以下	3	3	2	1	3	3	3	2	3	2	2	4	3	2	4	4	4	1	1	1	1	1	1	2	1	2	1	1	2	2	2	1	65	1
女	15	单板大回转	三级运动员以下	5	3	3	2	2	3	5	2	2	1	3	4	3	4	3	2	1	2	2	2	1	5	1	5	5	4	2	1	1	2	1	1	78	1
男	17	短道速滑	三级运动员以下	5	3	2	2	2	4	3	1	1	1	1	3	3	2	1	2	2	1	1	1	2	3	2	4	5	2	2	1	2	2	1	2	64	1
男	22	足球	三级运动员以下	3	2	3	2	1	2	2	2	2	2	2	1	2	3	1	1	1	1	1	1	1	2	1	4	4	1	1	1	1	3	3	2	56	1
男	20	回转	三级运动员以下	3	2	1	2	1	2	2	1	2	2	1	2	1	2	1	1	3	1	2	1	1	2	1	1	2	2	2	2	2	1	2	2	50	1
男	20	高山滑雪	二级运动员	4	1	1	2	2	1	2	2	1	1	1	1	1	1	1	3	2	3	2	4	4	2	2	2	1	2	2	1	4	4	4	3	63	1
女	17	单板大回转	三级运动员以下	3	2	2	2	2	1	1	1	3	2	2	2	2	1	5	5	4	2	2	2	2	2	2	1	2	1	2	2	1	1	2	1	62	1
女	19	单板大回转	一级运动员	5	2	1	2	1	2	2	2	1	1	2	1	2	2	2	1	2	1	2	1	2	3	2	1	2	2	2	2	1	1	2	1	51	1
女	18	冰球	三级运动员以下	3	4	2	3	3	2	3	2	1	2	5	1	3	2	5	4	5	2	2	2	3	1	3	4	3	2	1	2	1	1	2	2	78	1
男	20	单板滑雪	三级运动员以下	2	1	3	1	2	3	2	2	2	3	2	2	2	3	4	5	4	3	2	4	4	1	2	2	1	2	1	2	4	3	5	3	80	1
男	22	单板滑雪	三级运动员以下	3	4	2	2	2	3	3	2	3	1	4	3	3	2	1	2	1	1	1	1	1	3	1	4	5	2	3	1	1	3	3	1	69	1
女	22	冰壶	一级运动员	2	2	1	1	4	3	2	5	4	3	3	2	2	2	3	3	1	1	1	2	2	3	2	2	3	1	1	2	2	1	3	3	70	1
男	22	冰球	三级运动员以下	3	3	2	2	2	3	5	2	1	3	1	1	3	3	1	1	2	3	2	1	2	2	1	2	3	2	4	5	3	2	2	1	70	1
男	18	越野滑雪	二级运动员	4	4	2	3	2	4	3	2	1	2	3	1	2	2	2	1	2	3	2	2	1	1	4	5	5	1	4	4	1	2	2	1	74	1
男	20	网球	二级运动员	3	1	1	2	1	2	2	2	1	3	2	1	1	2	2	2	1	2	3	4	4	2	1	1	2	1	1	2	4	5	5	2	65	1
男	17	滑冰	三级运动员以下	2	2	2	3	2	3	4	1	2	2	3	2	2	3	5	5	3	1	2	2	1	2	5	5	4	1	1	3	2	2	2	3	80	1
男	17	乒乓球	三级运动员以下	4	2	1	1	4	2	4	2	2	2	3	2	2	2	5	5	4	2	3	3	4	1	2	2	1	1	1	1	5	5	4	3	81	1
男	20	冰球	三级运动员以下	4	4	3	3	2	2	3	2	2	1	1	2	2	2	2	2	2	2	1	1	1	2	2	1	1	1	4	4	2	2	1	4	64	1
女	18	冰壶	三级运动员以下	5	1	2	1	1	1	2	1	1	2	2	2	2	2	1	1	1	1	1	2	1	1	2	1	1	1	2	2	1	2	2	4	47	1
男	15	健美操	三级运动员以下	5	3	2	2	2	2	2	1	1	1	5	2	2	1	2	2	1	3	3	2	2	3	3	2	2	3	1	2	1	2	2	2	64	1
男	18	网球	二级运动员	2	2	2	2	2	2	3	2	3	1	3	1	3	3	2	2	2	2	2	1	2	2	5	4	4	1	2	1	1	1	2	1	66	1
男	20	羽毛球	二级运动员	4	2	3	2	2	3	2	3	5	4	3	3	3	3	3	5	4	3	2	2	3	1	2	1	1	1	2	1	1	1	2	2	75	1
女	21	足球	一级运动员	3	1	3	3	2	2	2	1	3	1	3	1	2	2	2	2	1	2	3	2	2	4	2	1	1	5	1	2	3	2	1	1	63	1
女	21	网球	一级运动员	4	1	2	1	1	1	1	2	2	1	1	1	2	2	2	2	3	2	1	1	2	1	2	2	2	2	1	3	2	2	1	2	51	1
女	22	跳远	二级运动员	2	1	1	1	1	2	1	2	1	2	1	2	2	1	2	1	1	1	1	1	1	1	2	1	1	3	1	2	2	2	2	2	45	1
男	19	跳高	一级运动员	3	2	1	1	1	1	3	2	1	1	1	2	1	2	1	2	2	3	4	4	4	1	2	1	1	2	2	1	5	3	4	2	63	1
女	20	羽毛球	二级运动员	5	1	1	1	1	2	3	1	2	2	3	3	3	2	2	1	1	2	2	2	2	2	5	4	5	2	2	2	1	1	1	2	64	1
女	18	羽毛球	三级运动员以下	2	2	2	2	2	2	1	2	2	3	1	3	1	1	2	3	2	1	1	2	2	1	1	3	1	2	1	2	1	3	1	3	56	1
男	19	乒乓球	一级运动员	6	2	3	1	2	2	3	4	5	5	2	2	2	3	3	2	2	1	1	1	2	2	1	1	2	1	1	1	2	1	2	3	65	1
男	20	跳远	二级运动员	5	3	2	2	2	3	2	2	2	1	2	1	1	1	1	2	2	1	1	2	1	2	1	1	2	2	2	3	1	1	2	1	52	1
男	21	800米	三级运动员以下	5	2	1	1	1	1	3	1	3	1	1	2	1	1	2	2	2	2	3	5	4	1	1	1	2	1	1	2	5	5	3	2	63	1
女	21	健美操	三级运动员以下	5	1	2	1	1	2	2	2	2	1	1	2	3	3	1	2	2	2	3	1	3	1	1	1	1	1	2	1	1	2	2	1	51	1
男	22	短跑	三级运动员以下	2	1	2	1	1	2	2	2	2	1	1	2	1	1	1	1	2	4	4	4	4	2	2	1	3	1	2	1	4	5	5	2	67	1
女	16	长跑	二级运动员	5	2	1	1	2	2	1	2	2	1	1	1	1	2	2	1	1	1	1	1	1	1	3	2	2	2	2	2	2	2	2	1	48	1
男	16	跳远	三级运动员以下	2	1	2	1	1	2	2	2	2	1	2	1	1	1	1	1	2	2	1	2	2	2	4	5	5	1	2	1	1	2	2	2	57	1
女	16	跳高	三级运动员以下	5	3	2	2	1	2	3	3	3	5	2	2	2	3	2	1	2	2	3	3	2	1	1	2	1	2	2	1	3	1	2	2	66	1
男	18	铅球	三级运动员以下	3	3	3	4	4	4	2	1	1	2	2	4	2	2	1	1	3	2	2	2	2	2	4	5	5	1	4	4	1	2	2	1	78	1
男	17	羽毛球	三级运动员以下	4	2	3	2	2	3	5	1	2	1	1	2	2	4	3	3	1	3	4	4	4	3	5	4	4	2	4	4	4	5	5	1	93	1
男	22	乒乓球	二级运动员	4	4	3	2	3	3	4	5	4	3	2	3	2	2	2	1	1	2	2	3	2	1	1	1	2	1	5	4	1	1	1	3	74	1
男	21	短跑	二级运动员	2	2	2	1	1	1	2	2	2	1	1	2	1	1	2	2	1	1	1	1	1	1	2	2	2	2	2	2	1	2	1	1	46	1
男	15	跳高	三级运动员以下	5	1	2	2	1	2	1	2	2	3	2	2	2	2	2	1	2	2	1	2	2	3	4	4	4	2	1	1	2	1	1	4	63	1
男	15	滑冰	一级运动员	2	4	5	2	3	2	2	2	1	1	2	2	2	1	2	2	3	2	5	2	2	3	2	1	2	2	4	5	2	1	3	3	75	1
女	17	羽毛球	二级运动员	4	3	2	2	2	2	2	2	2	3	4	4	2	1	2	2	1	2	1	2	1	1	5	5	4	1	1	1	1	1	1	2	65	1
男	19	长跑	三级运动员以下	2	2	3	3	1	2	1	5	4	4	4	2	2	1	2	3	2	3	2	2	2	1	2	1	2	2	1	2	1	1	2	1	66	1
女	19	艺术体操	三级运动员以下	2	3	3	2	4	2	3	2	3	2	1	2	1	3	2	1	2	2	1	2	2	2	4	5	4	1	3	2	1	3	1	1	70	1
男	15	短跑	三级运动员以下	5	1	1	1	2	1	1	1	2	2	2	2	1	2	1	1	2	2	2	3	2	1	2	1	1	1	2	2	2	2	3	2	51	1
男	15	乒乓球	二级运动员	4	1	1	2	1	1	2	2	2	1	1	2	1	2	2	2	1	2	2	2	2	2	1	2	3	2	2	2	1	2	2	5	56	1
男	18	跳高	二级运动员	4	2	2	1	1	2	3	2	2	2	3	3	2	1	4	5	4	2	2	2	2	2	2	2	3	1	2	2	2	1	1	1	66	1
男	22	跳高	三级运动员以下	3	1	1	1	1	1	2	2	2	2	1	2	1	1	1	3	2	2	1	2	1	3	2	2	1	2	1	2	1	2	2	1	49	1
男	21	长跑	二级运动员	3	5	3	2	4	4	5	1	1	1	4	4	2	2	1	2	1	4	4	4	4	4	4	5	4	5	5	3	4	3	5	2	102	1
男	22	羽毛球	二级运动员	4	1	2	1	1	1	2	2	2	2	1	1	1	1	2	2	3	3	4	5	3	2	1	1	1	2	2	3	5	5	4	3	69	1
女	18	羽毛球	一级运动员	5	2	3	1	2	1	3	2	3	2	1	1	2	2	1	1	1	1	2	2	1	1	1	2	2	1	3	1	1	2	2	3	53	1
女	19	羽毛球	二级运动员	3	1	2	2	1	1	2	2	2	1	2	1	1	1	3	1	1	1	1	1	1	1	2	2	3	3	2	1	2	3	2	4	53	1
女	22	长跑	二级运动员	5	2	1	1	2	1	4	1	3	1	2	3	2	2	1	2	1	2	2	1	2	1	1	3	2	1	2	2	1	2	1	4	56	1
女	20	跳高	三级运动员以下	3	3	2	3	2	2	3	5	4	3	3	4	3	1	3	2	1	2	3	2	3	3	2	1	3	4	2	2	2	2	1	2	78	1
女	16	羽毛球	一级运动员	5	1	1	2	1	1	2	3	3	1	1	1	1	1	2	2	2	1	2	2	1	2	2	2	1	1	1	2	1	2	2	1	48	1
男	21	羽毛球	一级运动员	5	3	4	3	3	4	2	2	2	2	3	3	4	2	2	3	2	3	3	4	4	3	4	5	4	4	2	1	4	4	5	2	96	1
男	16	滑雪	二级运动员	5	1	1	1	2	2	2	2	2	2	1	1	2	2	1	3	2	1	1	1	1	2	1	2	2	2	1	2	2	1	1	1	48	1
男	20	羽毛球	一级运动员	5	1	1	1	1	1	2	1	2	3	1	1	1	1	1	1	2	1	1	1	2	3	2	1	1	1	1	1	2	1	2	2	43	1
男	20	铅球	二级运动员	3	3	2	3	2	2	1	1	2	1	5	1	2	2	3	1	2	1	2	1	1	1	5	3	4	1	1	1	3	2	1	2	62	1
女	16	跳高	一级运动员	2	2	3	5	2	4	5	1	1	1	2	2	2	3	3	1	2	2	3	2	3	1	3	3	5	1	5	4	1	1	2	2	77	1
女	15	乒乓球	一级运动员	3	2	2	3	2	1	2	5	5	5	2	3	3	2	2	3	1	1	1	2	1	3	1	2	1	1	2	1	2	1	2	2	66	1
男	17	短跑	一级运动员	2	2	2	1	2	4	4	1	2	2	2	1	1	2	1	1	1	2	1	2	1	1	2	2	3	2	4	5	1	1	2	3	61	1
男	18	长跑	三级运动员以下	5	2	2	3	1	2	1	2	1	2	1	4	2	1	2	2	1	1	1	1	2	2	3	1	2	1	1	2	1	1	2	3	53	1
1	27	冰雪	5	6	3	4	2	2	4	2	2	4	2	4	4	5	4	2	4	2	2	2	3	2	2	2	2	4	1	4	2	3	2	2	2	85	1
1	26	足球	5	7	4	3	5	4	3	4	2	2	3	3	3	3	2	2	4	2	1	2	2	1	2	4	2	2	2	3	2	2	2	2	2	80	1
2	27	足球	4	4	2	2	2	2	2	2	2	2	2	2	3	2	2	4	3	4	4	2	2	2	3	2	2	3	2	3	3	3	3	3	4	79	1
1	22	摔跤	3	7	1	1	1	2	1	2	5	2	2	1	1	1	1	2	1	2	1	1	1	1	1	1	1	1	1	1	1	1	1	1	1	41	1
2	25	是	4	11	5	5	3	2	3	5	2	1	3	2	1	2	1	3	2	1	1	1	1	1	1	2	1	3	1	1	1	2	3	1	3	64	1
2	24	篮球	4	10	3	2	3	2	2	1	2	2	3	2	2	3	3	3	2	3	3	5	3	3	2	3	2	2	3	3	2	3	2	2	2	78	1
2	22	手球	2	11	4	3	5	3	4	2	1	2	3	1	3	2	2	2	3	1	2	3	1	2	2	3	1	2	2	1	1	2	5	1	2	71	1
2	23	足球	3	8	2	2	2	1	1	4	2	2	2	3	2	2	2	2	2	2	3	2	3	3	2	2	2	3	2	3	3	3	3	3	2	72	1
2	24	篮球	4	12	2	4	3	3	4	5	2	2	3	3	3	2	3	2	3	3	2	3	3	2	2	4	2	2	2	2	2	2	3	2	3	83	1
2	20	速度滑冰	2	9	5	2	2	4	5	5	1	3	2	4	4	3	4	3	4	2	2	2	2	1	2	2	3	3	2	2	3	1	3	2	2	85	1
1	18	速度滑冰	4	17	2	2	3	2	4	3	3	3	3	2	2	2	4	3	4	2	3	3	2	2	5	4	3	3	2	2	5	2	3	2	1	86	1
1	24	滑雪	5	3	2	2	2	2	1	3	2	2	2	4	1	2	1	2	2	2	2	2	2	2	2	2	2	2	2	2	2	2	2	2	3	63	1
1	25	无	5	4	2	2	3	3	4	2	3	2	3	3	3	2	3	3	3	2	2	4	3	3	2	2	3	3	2	2	3	3	3	3	3	84	1
2	22	田径	4	8	3	2	3	3	2	3	2	2	2	4	2	2	3	3	3	2	2	4	2	2	2	2	2	2	2	2	2	2	3	2	2	74	1
1	21	足球	4	7	5	5	3	5	4	5	5	5	5	4	4	3	3	2	5	2	3	3	5	3	4	4	4	2	2	5	4	4	5	3	2	118	1
1	22	篮球	4	10	3	2	3	3	4	2	1	2	2	1	4	2	1	2	2	1	1	1	1	1	1	1	1	1	1	1	1	1	1	1	1	50	1
2	20	羽毛球	3	12	5	3	3	5	4	3	2	3	3	4	4	3	2	3	3	3	2	4	3	2	3	3	4	4	3	3	3	2	3	2	2	96	1
1	20	橄榄球	3	3	3	1	2	1	1	3	1	1	3	3	1	1	2	4	1	1	1	1	1	1	1	1	3	3	1	1	3	1	1	1	1	50	1
1	22	橄榄球	3	4	5	4	3	5	2	4	2	2	2	2	2	1	3	2	3	2	2	2	2	2	2	4	2	2	2	2	2	2	2	2	2	76	1
2	21	排球	3	8	3	2	2	2	2	4	2	2	2	1	4	2	2	2	2	2	2	2	2	2	2	2	2	2	2	2	2	2	2	2	2	66	1
1	22	排球	4	5	3	2	2	4	4	4	1	2	3	5	2	3	1	2	3	2	3	2	2	2	2	3	2	2	2	2	2	2	2	2	2	75	1
1	20	足球	4	5	5	2	3	3	3	5	1	1	1	4	2	3	2	1	3	1	1	1	1	1	1	1	3	1	1	1	1	1	1	1	5	61	1
1	21	手球	3	4	4	4	5	3	4	5	2	3	2	1	4	1	1	3	2	3	2	3	2	3	1	2	2	2	2	1	2	3	4	3	2	81	1
2	20	自行车	3	8	3	3	4	1	2	3	1	2	2	2	2	2	3	1	2	2	2	1	2	2	1	1	2	1	2	2	2	2	2	2	2	61	1
1	20	足球	4	8	3	2	4	3	5	5	2	2	3	2	4	3	2	3	3	2	2	1	2	2	3	2	3	3	3	3	2	2	3	2	2	83	1
1	21	自由式滑雪	3	4	3	2	3	2	2	3	4	2	5	2	1	1	1	1	2	1	2	2	3	1	1	1	1	3	1	1	1	2	3	1	1	59	1
2	19	足球	4	7	4	4	3	2	2	4	2	2	2	2	2	1	2	2	2	2	1	2	2	2	2	2	2	2	2	2	2	2	2	2	2	67	1
1	22	足球	4	5	5	4	4	3	4	5	2	3	2	3	4	4	2	2	3	2	2	2	2	2	2	2	2	2	2	2	2	2	3	2	2	83	1
1	22	冬季两项	3	5	5	3	3	4	3	4	1	1	2	2	1	1	1	2	2	2	1	1	1	2	2	1	1	2	2	2	2	2	2	2	1	61	1
2	20	排球	3	8	5	4	2	3	3	4	2	1	3	2	2	2	2	2	3	2	2	1	3	1	1	2	1	3	1	3	1	2	3	2	1	69	1
2	20	垒球	3	5	5	3	2	3	5	5	2	3	2	1	2	1	1	1	2	2	2	2	3	1	1	2	1	2	2	2	2	3	3	2	3	71	1
2	20	高山滑雪	3	3	4	4	4	2	4	4	2	2	5	2	2	2	3	2	3	2	2	2	2	2	2	2	2	2	2	3	2	2	2	2	2	78	1
1	21	田径800	4	4	1	2	2	2	3	1	2	2	2	2	2	2	2	4	2	2	2	2	2	2	2	2	2	2	2	2	2	2	2	2	2	63	1
1	19	篮球	4	5	5	4	2	3	4	5	1	1	2	1	3	1	1	2	3	1	1	2	1	1	1	2	1	1	1	1	1	1	2	1	1	57	1
2	20	排球	3	8	5	5	3	4	2	4	4	3	3	4	3	4	2	3	3	2	2	3	2	2	2	3	2	3	2	3	3	2	2	2	2	89	1
2	20	足球	3	4	5	4	4	3	4	5	1	1	2	1	2	1	2	3	3	3	1	2	2	2	1	3	1	2	2	1	2	2	2	2	2	71	1
2	19	摔跤	3	6	3	3	2	2	2	5	2	2	3	5	2	1	1	3	2	2	2	3	3	2	2	2	2	3	2	2	2	2	2	2	2	73	1
2	20	单板滑雪	4	7	5	2	2	1	4	2	2	3	2	4	4	3	1	3	3	2	3	3	2	2	2	2	2	3	3	3	3	3	2	3	2	81	1
2	19	排球	4	5	4	3	4	2	1	3	2	2	3	2	2	2	2	2	2	2	3	3	3	2	2	2	2	2	2	2	2	2	2	2	2	71	1
1	20	冰	3	7	3	5	3	3	2	3	3	3	3	4	1	2	4	3	3	3	5	3	3	3	3	3	3	3	3	3	3	3	3	3	3	95	1
1	19	400米	4	3	4	4	5	5	3	5	1	1	1	1	1	1	1	1	1	1	1	1	1	1	1	5	1	1	1	1	1	1	1	1	1	55	1
1	21	橄榄球	3	3	5	5	3	3	4	5	2	2	2	1	5	3	2	3	4	2	2	2	2	1	1	2	2	2	2	3	3	1	2	2	2	80	1
1	20	棒球	3	6	3	4	5	3	3	4	2	2	2	4	4	2	2	3	3	2	2	3	2	2	2	2	2	2	2	4	2	2	3	2	2	82	1
2	20	足球	4	5	4	5	4	4	5	5	1	2	2	2	3	3	3	2	5	1	1	1	1	1	1	2	1	2	1	1	1	1	2	1	1	69	1
2	25	垒球	2	13	3	3	3	5	3	4	2	2	3	2	2	4	4	3	2	2	2	1	2	2	2	2	2	3	2	2	2	3	2	2	2	78	1
1	21	手球	4	3	5	4	3	3	3	4	2	3	2	3	3	4	4	2	3	2	3	1	2	3	3	3	3	3	3	1	2	3	2	3	3	88	1
1	20	棒球	3	6	5	2	4	4	4	3	2	3	3	1	3	2	4	2	1	1	4	3	3	3	3	4	3	3	3	3	3	3	3	3	3	91	1
1	23	400米栏	4	3	4	3	3	4	5	2	5	2	3	3	3	2	2	4	2	2	1	1	2	2	3	4	2	1	1	3	2	2	2	2	2	79	1
1	24	拳击	4	5	4	5	3	2	4	4	2	4	2	3	4	1	3	2	3	1	3	4	3	3	3	3	3	3	3	3	3	3	3	3	3	93	1
1	21	棒球	4	6	4	3	5	3	4	5	4	5	5	5	2	2	2	2	4	2	2	2	2	2	1	2	2	2	2	2	2	2	2	2	1	85	1
1	21	田径	4	6	5	5	4	3	4	3	1	1	3	3	4	5	3	2	3	3	5	4	3	3	1	3	3	3	3	3	3	3	3	3	3	98	1
1	20	网球	4	7	3	4	2	2	2	3	1	1	2	1	2	1	1	1	2	1	1	1	1	1	1	1	2	1	1	1	1	1	1	1	1	45	1
2	20	垒球	4	5	4	4	3	3	4	3	2	3	2	2	3	2	2	2	3	2	3	3	3	2	2	2	3	3	2	3	2	2	2	2	3	81	1
1	22	篮球	4	8	1	1	1	1	1	1	1	1	1	1	1	1	1	1	1	1	1	1	1	1	1	1	1	1	1	1	1	1	1	1	1	31	1
1	21	篮球	4	9	3	2	2	3	2	4	2	2	1	2	2	2	2	2	2	2	2	1	1	1	2	2	1	2	2	2	1	1	2	1	1	57	1
1	20	篮球	4	6	4	2	4	2	1	2	1	2	2	2	2	2	2	2	2	2	3	2	2	2	2	2	2	2	2	2	2	2	2	2	2	65	1
2	20	拳击	3	5	3	2	2	3	4	3	2	2	3	2	3	2	2	2	3	2	2	3	3	2	3	2	2	3	2	4	2	2	2	2	2	76	1
1	20	单板滑雪平行大回转	3	6	4	5	3	4	4	4	2	1	3	2	4	2	2	2	2	1	2	5	3	2	2	3	3	3	1	2	2	2	2	2	2	81	1
1	20	400米	4	2	5	3	3	5	4	5	2	3	2	2	2	2	4	3	3	3	3	3	3	3	2	3	5	4	3	3	3	3	2	3	3	97	1
2	20	足球	4	5	3	4	2	2	4	2	1	1	2	2	2	2	2	1	1	1	2	2	2	2	2	3	1	2	1	2	2	3	3	2	2	63	1
2	20	足球	4	5	4	3	3	2	5	5	2	3	3	4	4	3	2	2	3	2	3	2	3	2	2	2	2	3	2	3	2	2	3	2	2	85	1
2	21	篮球	4	5	2	3	3	3	2	2	3	2	3	2	4	3	2	3	2	4	5	3	3	3	3	4	2	3	3	3	3	3	2	3	3	89	1
2	21	田径	4	5	3	2	3	5	3	5	2	3	3	3	3	3	3	3	4	3	2	2	4	2	2	4	4	3	2	3	2	3	3	2	2	91	1
2	22	链球	4	8	4	2	2	1	1	3	1	2	3	3	3	3	3	3	4	2	2	2	3	2	2	2	2	2	2	2	3	2	3	2	3	74	1
2	20	摔跤	4	6	2	1	2	1	2	3	3	3	3	5	4	4	5	3	4	3	4	5	4	3	2	2	2	3	3	4	2	3	3	2	2	92	1
1	22	单板滑雪	3	3	5	5	3	2	4	5	1	4	2	4	3	2	3	2	3	2	4	4	3	2	2	1	2	3	2	4	2	2	3	2	3	89	1
1	22	橄榄球	3	6	3	2	1	2	3	1	2	2	2	1	4	2	2	2	2	2	2	2	2	2	2	2	2	2	2	2	2	2	2	2	2	63	1
1	21	篮球	4	6	4	3	4	2	4	5	1	2	2	3	3	2	2	3	3	3	3	3	2	3	2	2	3	3	2	3	5	3	3	3	3	89	1
1	20	足球	5	12	4	5	2	4	4	5	2	2	2	2	2	2	4	2	4	4	2	3	2	2	2	2	2	2	2	2	2	2	2	2	2	81	1
1	20	足球	4	5	3	2	2	5	2	3	2	3	3	2	5	3	2	2	3	2	2	2	2	2	3	3	3	2	2	3	3	2	2	2	2	79	1
1	20	橄榄球	4	5	4	3	3	2	5	3	1	1	2	3	1	2	2	2	3	2	1	2	2	2	1	3	3	3	3	2	2	3	2	2	1	71	1
1	23	跳远	4	7	5	2	4	4	5	5	1	1	2	5	5	4	3	4	4	1	2	2	1	1	1	5	5	1	1	1	1	1	3	1	3	84	1
1	20	足球	4	6。5	5	2	3	2	2	5	2	2	2	2	3	2	2	3	3	2	2	2	2	2	3	2	3	3	2	3	2	3	2	2	2	77	1
1	20	足球	4	8	5	3	5	5	2	4	5	2	2	4	1	3	2	3	2	2	3	2	2	2	2	2	2	2	2	3	2	2	1	2	3	82	1
1	21	足球	3	8	2	2	1	2	2	4	1	1	1	2	2	2	2	2	2	2	2	1	2	2	2	2	2	2	2	2	2	2	2	2	2	59	1
1	21	铅球	4	8	3	4	3	3	4	3	1	1	1	1	2	1	1	4	2	2	1	1	1	1	1	1	1	1	1	1	1	1	1	1	1	51	1
2	22	垒球	3	9	4	3	2	3	3	5	2	2	2	3	2	3	2	2	2	2	3	2	3	2	2	2	3	3	2	2	3	2	2	2	2	77	1
2	21	垒球	4	9	4	4	4	4	5	5	1	1	1	1	2	1	1	2	2	1	1	1	1	1	1	5	1	1	1	1	1	1	1	1	1	58	1
2	22	垒球	4	7	3	2	2	2	3	1	3	2	4	3	3	2	3	4	3	3	3	4	2	3	2	3	3	3	4	3	2	3	3	2	2	85	1
1	22	橄榄球	3	5	3	5	2	5	2	3	3	2	3	2	1	1	1	1	2	2	1	1	1	1	2	3	2	3	2	2	2	2	2	2	1	65	1
2	21	英式橄榄球	3	4	5	5	4	5	5	3	2	1	2	3	4	3	5	3	4	2	4	3	4	3	5	4	4	4	2	2	5	4	4	3	5	112	1
2	21	足球	4	7	2	3	2	3	3	3	3	3	3	4	3	3	2	3	3	3	2	3	3	3	3	2	2	2	2	2	3	3	3	3	4	86	1
2	20	垒球	4	7	5	5	4	5	3	4	1	1	2	3	2	2	2	2	3	2	2	2	2	2	2	2	2	2	2	2	2	2	2	2	2	76	1
2	20	棒垒球	4	6	5	4	4	4	4	3	1	1	3	1	1	2	1	1	1	1	1	1	1	1	3	5	1	1	1	1	1	1	1	1	1	58	1
1	20	橄榄球	3	2	4	5	5	4	4	4	1	1	1	1	1	1	4	3	3	1	2	2	2	1	2	5	2	3	2	3	2	2	3	1	1	76	1
2	20	垒球	4	5	2	2	1	2	2	3	2	3	3	3	3	2	2	3	2	3	2	3	3	3	3	3	2	3	2	2	2	2	3	3	3	77	1
2	22	400	4	不知道	4	3	5	3	5	4	2	2	4	5	4	3	4	5	5	2	3	4	4	5	5	4	5	5	4	3	4	5	5	4	4	124	1
2	21	篮球	4	5	5	4	3	3	3	4	3	3	3	2	4	4	2	5	3	4	5	2	3	3	4	4	3	2	2	3	1	3	3	4	4	101	1
2	20	拳击	4	6	2	4	2	3	3	2	4	3	2	2	2	2	3	4	2	2	2	2	2	2	2	3	2	2	2	3	2	3	2	2	3	76	1
2	20	拳击	4	5	4	3	3	5	3	4	3	3	3	4	4	3	3	3	3	3	3	3	3	2	2	3	3	3	3	2	2	3	2	2	2	92	1
1	21	拳击	3	6	4	5	5	5	2	5	1	1	1	1	2	2	2	1	1	1	1	1	1	1	1	2	1	1	1	1	2	1	1	1	1	56	1
1	21	100米	4	8	1	2	1	2	1	2	1	2	1	2	1	2	1	1	3	1	1	1	1	2	1	1	2	1	1	2	2	2	2	1	1	45	1
1	24	(空)	5	(空)	2	3	3	3	2	4	1	3	1	3	4	4	4	2	4	5	1	1	2	2	4	2	2	4	4	2	2	2	2	2	4	84	1
1	20	田径	4	5	4	4	3	3	2	4	3	3	3	4	3	2	2	3	3	3	3	2	3	3	3	3	3	3	3	3	3	3	3	3	3	93	1
1	20	田径	4	5	3	3	2	2	3	2	1	1	1	1	1	2	4	1	1	2	1	1	1	1	1	1	1	1	1	1	1	1	1	1	1	45	1
1	20	田径	3	3	4	4	5	4	3	5	1	1	1	2	3	2	2	1	3	1	1	1	1	1	3	1	1	1	1	3	1	1	1	1	1	61	1
1	20	足球	4	7	4	4	4	4	4	3	1	1	1	4	1	2	1	3	3	1	3	2	3	3	3	3	3	3	3	3	3	3	3	3	3	85	1
1	19	400米	5	3	5	5	5	5	5	5	1	1	1	1	1	1	1	1	1	1	1	1	1	1	1	1	1	1	1	1	1	1	1	1	1	55	1
1	21	足球	4	3	3	3	3	4	3	4	2	3	3	2	3	2	2	3	4	2	2	3	3	2	2	3	2	3	2	2	2	2	3	2	2	81	1
1	20	足球	4	7	3	2	5	3	3	4	3	3	3	4	3	2	2	3	4	3	2	2	3	1	3	3	3	3	3	3	3	3	3	3	3	91	1
2	25	篮球	5	5	2	2	4	4	3	4	1	2	2	2	1	2	2	1	1	1	2	2	2	2	2	2	2	1	2	2	2	2	2	1	4	64	1
1	24	足球	5	3	3	4	4	5	4	3	2	2	2	2	1	2	2	3	3	1	2	2	3	2	2	4	2	2	2	2	2	2	2	2	3	77	1
1	22	跳远	4	3	4	2	3	2	2	3	2	2	4	2	2	1	2	1	2	1	2	1	2	1	2	2	2	3	2	2	2	1	3	1	1	62	1

## Sheet: 分组2
性别	年龄	运动项目	运动等级	训练年限	@6	@11	@16	@21	@24	@1	@2	@7	@20	@4	@9	@14	@19	@5	@10	@15	@18	@23	@26	@29	@3	@8	@12	@13	@17	@22	@25	@28	@27	@30	@31	总分	分组
男	23	滑雪	二级运动员	5	2	2	1	2	2	3	2	1	3	3	3	4	2	3	1	2	3	2	2	2	1	2	3	3	2	3	2	2	3	3	2	71	2
男	25	网球	三级运动员以下	4	4	3	2	2	2	2	2	3	2	3	2	2	2	3	3	2	2	2	3	2	3	3	3	3	2	3	2	3	2	2	3	77	2
男	21	篮球	一级运动员	10	5	4	5	5	5	5	5	5	5	5	5	3	5	5	5	5	5	3	5	5	5	5	5	5	5	5	5	5	5	5	5	150	2
女	19	羽毛球	三级运动员以下	6	3	2	4	2	1	4	3	3	4	2	1	2	3	2	2	2	3	3	2	3	3	1	3	3	3	2	2	3	4	2	1	78	2
男	18	跑步	三级运动员以下	1	4	4	3	2	3	3	3	4	4	4	4	5	5	4	4	4	5	3	4	3	2	1	3	3	3	3	3	4	4	3	2	106	2
女	26	单板大回转	二级运动员	10	4	3	3	4	5	5	5	1	1	3	2	5	3	1	5	1	1	1	1	1	1	3	1	1	1	1	3	1	5	1	1	74	2
男	26	跑步	三级运动员以下	7	3	3	1	2	2	2	2	2	2	2	4	1	1	3	2	3	2	4	2	2	2	1	3	2	2	2	2	2	2	2	1	66	2
男	24	网球	三级运动员以下	3	2	3	2	3	2	1	3	4	4	5	4	2	2	5	4	3	5	2	4	1	4	1	1	4	4	4	4	5	3	3	3	97	2
男	28	足球	一级运动员	17	5	5	5	5	5	4	1	1	3	3	2	2	2	3	4	1	1	2	1	1	1	1	1	1	1	4	4	4	5	4	1	83	2
男	21	乒乓球	三级运动员以下	0	1	1	1	1	1	1	1	1	1	1	1	1	1	1	1	1	1	1	1	1	1	3	1	1	1	1	2	2	1	2	3	38	2
女	21	网球	三级运动员以下	1	4	3	4	2	3	4	5	3	5	4	3	3	5	3	5	3	3	2	3	5	2	2	3	4	2	2	2	3	5	1	1	99	2
女	19	跑步	三级运动员以下	9	3	3	2	1	3	3	2	4	3	5	4	2	3	4	4	3	3	3	3	1	4	2	3	3	3	1	3	1	3	1	2	85	2
女	21	滑雪	三级运动员以下	2	4	4	2	3	3	4	5	1	4	2	3	2	2	2	2	2	3	3	4	4	4	3	3	3	4	2	1	1	3	3	1	87	2
男	27	网球	三级运动员以下	5	1	1	1	1	1	1	1	1	1	1	1	1	2	1	1	1	1	1	1	1	1	1	1	1	1	1	2	1	1	1	1	33	2
女	30	瑜伽	三级运动员以下	5	4	5	4	4	5	4	1	1	1	1	1	1	2	5	1	1	1	1	1	1	1	2	1	1	1	2	2	2	5	3	3	68	2
男	32	足球	一级运动员	20	4	4	5	3	4	5	1	1	2	1	1	1	2	1	3	1	1	1	1	1	1	2	1	1	1	1	1	2	5	2	3	63	2
女	22	网球	三级运动员以下	4	3	3	3	2	4	4	3	3	2	2	2	2	2	4	3	3	1	1	1	1	2	1	3	2	2	1	1	1	3	3	2	70	2
男	29	武术	二级运动员	16	4	2	4	3	4	2	5	3	3	1	2	2	1	3	3	3	1	1	1	1	3	1	3	3	3	5	3	5	3	4	1	83	2
男	22	游泳	二级运动员	12	1	2	1	2	2	1	3	2	2	1	2	1	1	1	2	2	2	3	2	1	2	1	1	2	2	3	1	2	2	2	2	54	2
男	23	高山滑雪大回转	二级运动员	8	2	3	1	2	4	2	2	1	1	3	2	1	1	2	1	1	2	2	3	1	1	2	1	2	1	2	1	2	2	1	1	53	2
男	20	田径	二级运动员	4	1	2	2	1	2	1	4	4	4	2	5	2	1	4	4	4	1	1	2	2	4	1	4	4	4	2	1	1	2	2	2	76	2
女	22	单板滑雪	三级运动员以下	4	2	1	2	2	2	2	1	1	1	1	3	2	1	1	3	3	2	2	1	2	1	1	2	1	1	2	1	2	2	2	2	52	2
男	20	足球	二级运动员	5	3	5	3	2	5	5	5	5	5	1	3	1	1	5	1	5	1	2	2	2	5	2	5	5	5	2	1	1	3	1	1	93	2
男	23	啦啦操	二级运动员	3	3	4	5	5	5	5	2	2	2	2	2	2	3	2	4	2	2	2	2	1	2	1	2	2	2	2	2	1	4	1	3	79	2
女	21	单板大回转	二级运动员	5	1	1	2	1	1	2	3	1	2	1	4	1	1	2	1	1	1	2	3	1	2	2	1	1	2	1	1	3	1	1	3	50	2
男	22	短道速滑	二级运动员	7	1	1	1	2	1	1	2	2	3	1	2	2	1	2	1	3	3	3	2	2	1	2	2	1	2	2	2	1	1	1	1	52	2
男	23	足球	三级运动员以下	2	2	1	1	1	1	2	4	2	3	1	1	2	3	2	2	2	1	1	1	2	3	2	3	3	3	1	2	2	1	2	2	59	2
女	18	高山滑雪大回转	一级运动员	8	2	2	2	1	1	1	1	2	2	2	2	2	2	4	4	4	2	2	2	2	1	2	3	4	2	2	1	1	1	2	3	64	2
女	20	高山滑雪大回转	三级运动员以下	2	1	1	1	1	1	2	2	3	1	1	2	4	4	2	2	1	2	4	2	2	1	2	4	4	2	1	3	2	3	1	1	63	2
女	21	单板大回转	三级运动员以下	3	3	2	3	2	4	2	3	5	4	2	2	2	1	1	2	1	2	2	1	1	1	2	5	3	1	2	2	2	2	1	1	67	2
男	20	单板大回转	三级运动员以下	3	1	1	1	1	2	1	1	2	1	1	3	2	3	3	2	2	2	2	2	2	1	1	2	2	1	1	1	1	1	1	2	49	2
女	18	冰球	三级运动员以下	4	1	1	1	1	2	1	2	1	1	2	1	1	1	2	2	1	1	1	1	1	1	2	4	5	1	2	2	1	1	2	1	47	2
男	18	单板滑雪	三级运动员以下	2	4	5	3	3	4	5	3	1	1	2	3	2	1	5	5	4	2	1	3	1	2	1	1	1	1	1	1	1	4	2	1	74	2
男	17	单板滑雪	一级运动员	7	2	2	1	1	3	2	4	4	4	2	2	2	2	1	3	2	2	1	2	2	1	1	1	2	2	5	4	5	1	5	1	72	2
女	18	冰壶	三级运动员以下	1	1	1	1	2	1	1	1	2	2	5	5	5	5	1	1	1	3	1	2	3	1	2	5	5	3	5	5	4	2	5	2	83	2
女	17	冰球	三级运动员以下	2	2	1	2	2	2	2	2	1	2	5	5	3	5	4	4	4	3	2	2	2	1	2	1	1	2	2	3	1	2	2	1	73	2
男	20	100米	一级运动员	8	1	1	2	2	1	1	2	2	1	1	1	1	1	2	2	2	1	1	1	1	2	3	2	2	2	5	4	5	1	4	5	62	2
女	20	滑雪	二级运动员	6	2	2	1	1	1	1	2	1	2	5	5	5	4	1	3	1	2	1	1	1	2	4	2	1	1	1	2	3	1	1	3	63	2
男	19	花滑	二级运动员	5	2	2	2	1	1	3	5	5	4	5	4	4	5	2	1	2	2	2	3	1	5	2	2	2	3	2	2	2	1	1	3	81	2
女	22	健美操	一级运动员	9	2	2	1	2	2	2	1	3	1	2	3	3	2	1	2	3	2	2	1	1	4	4	2	1	5	1	1	2	2	1	5	66	2
女	20	乒乓球	一级运动员	11	1	1	2	1	1	1	1	1	2	1	1	1	1	2	1	2	1	1	1	1	1	4	5	5	2	2	2	2	1	1	4	53	2
女	18	滑冰	三级运动员以下	3	1	1	1	1	1	1	1	2	1	1	1	2	2	3	2	1	1	1	1	2	2	2	2	1	2	5	5	5	1	5	3	60	2
男	18	网球	二级运动员	5	1	1	1	1	2	2	2	2	2	1	1	1	1	1	2	1	2	2	2	1	5	1	1	1	5	2	1	2	1	2	2	52	2
男	19	篮球	三级运动员以下	3	1	2	3	2	1	2	2	1	3	1	3	2	2	2	2	2	1	1	2	1	5	3	5	3	4	1	2	2	2	2	1	66	2
男	17	滑冰	二级运动员	7	1	2	1	1	1	1	1	1	1	1	2	2	2	4	4	4	1	1	1	1	2	1	2	1	1	2	2	3	2	2	3	54	2
女	17	羽毛球	一级运动员	5	1	1	1	1	1	1	2	1	2	1	1	1	1	1	2	1	2	2	1	2	5	2	1	2	4	1	2	1	2	2	2	50	2
男	17	足球	二级运动员	4	2	3	1	1	3	2	4	4	4	1	2	2	2	4	5	5	2	2	3	2	5	3	2	2	5	1	2	1	2	1	2	80	2
女	19	滑冰	三级运动员以下	2	2	1	1	2	4	2	2	2	1	3	1	2	1	2	3	2	3	4	4	4	3	1	2	1	2	1	3	1	1	2	1	64	2
女	20	冰球	二级运动员	2	4	5	5	3	5	4	5	5	4	2	3	2	2	5	4	4	4	4	4	3	4	2	5	5	4	1	1	2	5	2	2	110	2
男	22	滑雪	二级运动员	5	3	5	4	2	4	5	1	1	2	2	1	2	1	1	2	1	2	1	2	2	2	2	1	3	1	2	1	1	4	3	2	66	2
男	21	足球	三级运动员以下	5	1	1	1	2	2	1	1	1	1	1	2	1	1	3	1	1	4	4	5	5	1	2	1	2	2	5	5	4	2	5	2	70	2
男	17	滑冰	三级运动员以下	4	5	4	5	3	5	2	2	2	3	5	5	4	2	2	2	1	5	3	4	3	2	1	2	3	2	2	2	2	4	1	3	91	2
男	19	高山滑雪	二级运动员	5	1	2	1	1	2	1	4	5	4	2	1	2	1	2	2	3	2	2	1	2	2	1	1	1	2	1	1	2	2	2	1	57	2
男	15	冰壶	三级运动员以下	2	1	3	1	2	1	3	2	1	2	2	2	2	2	1	1	2	2	2	1	2	1	5	3	1	1	2	1	3	2	2	4	60	2
男	19	冰壶	二级运动员	5	1	1	1	1	1	1	2	1	1	1	1	1	2	2	1	2	2	1	2	2	5	2	5	4	4	1	2	2	2	2	1	57	2
女	22	大回转	三级运动员以下	2	1	2	1	1	2	2	1	1	1	1	2	2	2	2	1	3	1	2	2	1	2	2	2	2	2	4	4	3	1	5	3	61	2
男	15	速度滑冰	三级运动员以下	3	4	5	3	5	3	3	1	1	2	3	1	1	1	1	2	3	2	1	2	2	5	2	2	2	4	1	2	2	3	1	1	71	2
女	16	高山滑雪大回转	三级运动员以下	5	1	1	2	1	1	1	2	1	2	5	5	2	4	2	1	2	2	2	2	2	5	1	2	2	4	1	2	1	1	2	1	63	2
女	17	滑冰	三级运动员以下	4	1	2	1	1	2	1	2	2	1	1	1	1	2	1	2	1	1	1	1	2	2	2	5	4	2	2	1	1	1	1	2	50	2
男	22	滑冰	二级运动员	3	1	1	1	1	1	1	2	2	2	5	5	4	5	2	2	1	2	2	2	3	1	4	1	1	2	1	1	2	2	3	5	68	2
女	17	滑冰	三级运动员以下	3	1	1	1	2	1	1	2	1	2	5	5	4	5	1	2	1	1	1	1	1	5	2	3	1	4	1	2	2	3	1	1	64	2
女	15	滑雪	三级运动员以下	3	1	2	1	2	1	1	1	1	1	5	5	5	4	2	2	2	2	2	2	2	1	5	2	2	3	4	5	4	2	4	5	81	2
女	17	单板滑雪	一级运动员	3	1	1	2	1	1	1	1	1	1	1	2	3	3	3	1	1	1	1	1	2	1	5	1	1	2	3	2	1	1	1	5	52	2
男	19	冰球	一级运动员	5	2	1	1	1	1	2	1	1	1	2	1	1	1	1	2	2	1	1	2	1	1	4	1	2	1	1	2	2	1	3	5	49	2
女	22	滑冰	三级运动员以下	4	1	1	1	1	1	1	1	3	1	1	1	1	1	5	4	5	3	3	4	5	3	2	2	1	2	4	4	4	3	5	1	75	2
女	15	200米	三级运动员以下	5	5	4	2	4	5	5	5	4	3	3	1	2	2	1	2	1	2	2	1	2	2	2	4	4	1	2	2	1	4	1	1	80	2
男	20	冰壶	二级运动员	4	1	2	2	2	1	1	2	2	1	2	1	1	1	2	1	2	1	1	1	2	2	3	4	5	2	1	2	2	1	1	1	53	2
男	22	短道速滑	二级运动员	4	3	1	1	2	1	1	2	1	2	1	2	1	1	3	2	1	1	2	3	2	1	1	4	5	1	2	1	1	1	2	3	55	2
女	24	网球	一级运动员	7	1	2	1	2	1	2	5	5	4	1	2	1	2	2	1	1	2	2	2	1	2	2	2	2	2	2	1	2	2	1	3	61	2
女	17	武术	一级运动员	7	3	2	3	2	1	1	1	1	1	1	1	1	3	2	1	1	1	2	2	3	1	1	3	5	2	2	2	1	1	2	1	54	2
男	21	滑冰	三级运动员以下	5	5	5	3	4	5	3	1	1	1	1	2	1	1	1	2	2	4	2	5	5	2	2	1	1	2	5	4	3	4	5	2	85	2
男	21	跆拳道	二级运动员	4	2	2	1	1	1	1	1	1	2	1	2	1	1	2	1	1	1	1	2	1	4	1	2	1	5	1	3	1	2	1	2	49	2
男	21	滑冰	二级运动员	5	1	2	2	1	2	1	1	1	1	3	1	2	2	1	2	1	3	4	3	4	1	1	5	5	2	1	1	3	1	2	2	62	2
男	15	武术	二级运动员	4	2	2	2	1	2	2	4	5	5	1	3	1	1	3	4	5	3	3	4	3	2	1	1	1	2	2	2	3	2	1	2	75	2
女	18	羽毛球	三级运动员以下	2	2	1	2	1	1	1	2	3	1	2	1	1	1	2	3	1	3	3	4	4	2	1	2	1	2	3	1	1	1	1	3	57	2
男	20	冰壶	三级运动员以下	2	1	1	1	1	2	1	1	2	1	5	1	1	1	1	3	2	1	1	2	1	1	2	2	2	2	2	1	1	3	2	1	49	2
男	21	足球	二级运动员	4	4	4	4	5	5	5	4	5	3	1	2	2	3	1	3	1	2	1	1	1	1	2	2	2	1	2	1	2	5	1	3	79	2
女	21	跳高	一级运动员	5	1	2	1	1	2	1	2	3	2	1	2	1	1	1	2	3	1	1	2	1	3	1	2	2	2	3	1	1	2	2	2	52	2
男	25	跑步	三级运动员以下	5	3	3	3	2	2	3	1	1	3	4	5	5	5	3	2	1	5	3	2	2	4	2	1	3	2	1	2	3	2	2	1	81	2
男	32	武术	二级运动员	20	3	4	5	5	5	5	5	1	2	1	1	1	2	5	5	1	1	1	2	1	2	1	3	3	2	1	1	1	4	1	2	77	2
男	24	户外徒步	三级运动员以下	2	2	1	1	2	1	2	3	2	3	2	1	1	2	3	2	3	1	1	1	2	2	5	2	2	2	2	2	1	2	1	4	61	2
女	20	跳远	三级运动员以下	5	2	2	1	1	2	2	1	3	1	2	2	2	1	2	1	1	2	3	3	2	2	1	1	1	2	2	2	1	1	1	2	52	2
男	22	跑步	三级运动员以下	7	2	4	1	2	2	3	1	1	1	1	1	1	2	2	1	2	1	1	2	1	2	1	1	1	1	2	2	2	1	2	1	48	2
女	22	短跑	一级运动员	7	2	1	1	1	2	1	1	1	1	5	5	5	4	2	1	2	2	2	2	2	1	2	3	2	2	4	4	4	1	5	1	72	2
男	22	短跑	三级运动员以下	4	1	1	1	1	1	1	2	2	2	5	4	5	4	1	1	1	1	1	2	1	2	3	3	1	1	1	1	1	2	2	1	56	2
男	23	铅球	三级运动员以下	5	5	4	5	2	3	5	1	2	3	3	4	5	4	2	1	1	2	2	3	2	2	5	2	2	1	1	1	2	4	1	5	85	2
男	21	短跑	三级运动员以下	4	1	1	1	1	1	1	2	3	2	1	1	1	1	4	5	5	1	2	2	1	1	4	1	2	2	3	2	2	2	2	4	62	2
女	19	羽毛球	三级运动员以下	4	2	2	1	2	2	1	1	1	2	4	5	5	5	3	1	2	2	2	3	1	5	4	2	1	5	1	1	1	1	2	4	74	2
男	18	铅球	二级运动员	6	1	2	1	1	1	1	1	3	1	1	1	1	2	2	1	1	2	2	3	2	2	1	2	1	2	2	2	2	1	1	1	47	2
男	18	羽毛球	二级运动员	5	1	1	1	1	1	1	3	3	1	1	1	1	1	2	1	2	2	2	2	2	5	4	2	3	4	1	3	2	2	1	5	62	2
男	21	长跑	二级运动员	5	1	2	2	2	1	2	1	2	2	2	1	2	1	2	1	2	1	1	1	1	3	1	1	1	1	1	2	1	1	2	2	46	2
男	24	跳远	二级运动员	5	4	1	2	2	2	1	2	1	1	2	1	1	2	2	1	2	3	2	4	5	2	1	5	3	1	4	4	4	3	3	3	74	2
男	17	乒乓球	二级运动员	7	1	1	1	1	1	1	1	3	1	1	2	2	2	1	1	2	2	2	1	2	1	2	1	3	2	1	1	2	1	1	1	45	2
男	22	铅球	一级运动员	7	2	2	3	2	1	1	2	2	2	4	5	4	4	2	2	1	4	2	1	3	4	1	2	2	4	1	1	1	1	3	1	70	2
女	23	长跑	三级运动员以下	5	1	1	2	2	2	2	2	2	2	1	1	1	3	2	1	2	1	1	3	2	1	1	2	1	1	3	1	3	2	1	1	51	2
女	17	长跑	三级运动员以下	6	1	2	1	1	1	1	2	2	2	1	1	1	2	1	2	2	1	2	2	2	1	4	3	1	3	4	5	4	1	4	4	64	2
女	22	短跑	三级运动员以下	5	2	1	1	2	1	1	2	1	2	4	5	4	4	2	2	2	4	2	4	4	2	2	1	2	1	4	5	4	1	5	1	78	2
女	21	跳远	三级运动员以下	4	3	3	2	2	2	3	5	4	5	2	1	2	2	2	2	2	4	2	4	5	1	1	1	1	2	2	1	1	2	2	2	73	2
女	22	健美操	一级运动员	8	5	2	5	4	3	5	2	1	2	1	2	1	1	4	4	4	5	3	5	4	4	5	1	3	3	3	2	1	4	1	4	94	2
女	23	短跑	二级运动员	6	1	1	1	2	1	1	1	1	2	2	2	1	1	3	1	1	2	2	2	2	1	2	2	1	3	1	1	2	1	2	2	48	2
男	24	乒乓球	三级运动员以下	7	2	2	1	1	1	1	2	2	3	2	1	1	1	3	1	2	4	3	5	5	1	3	2	3	2	2	2	2	2	1	2	65	2
男	22	铅球	三级运动员以下	4	1	1	1	1	2	2	1	2	2	2	3	1	1	1	1	2	2	2	3	2	2	2	1	1	2	1	1	1	2	1	1	48	2
男	23	蹦床	二级运动员	7	1	1	2	2	1	1	2	2	2	2	1	1	1	1	1	1	2	1	2	1	2	2	2	1	1	1	2	2	2	2	2	47	2
男	24	长跑	一级运动员	9	2	2	4	2	4	4	1	2	3	2	3	2	2	2	1	1	3	5	3	3	2	1	5	3	1	1	2	2	5	2	2	77	2
女	23	跳高	一级运动员	5	1	1	1	1	1	1	2	2	2	1	2	2	2	2	1	2	1	2	2	2	1	2	2	2	1	1	1	2	2	2	3	50	2
男	21	乒乓球	三级运动员以下	9	2	3	3	1	2	3	5	3	5	2	2	2	3	2	1	1	2	3	3	2	1	2	2	2	2	1	1	2	2	2	2	69	2
女	19	长跑	一级运动员	6	1	1	1	1	2	2	2	1	2	1	2	1	1	3	2	2	3	5	4	5	3	2	3	1	1	5	3	5	2	5	1	73	2
男	22	滑冰	一级运动员	5	3	4	4	2	2	5	2	2	1	1	1	1	1	5	3	5	2	2	2	1	2	1	2	2	2	1	3	1	1	1	1	66	2
女	22	健身	三级运动员以下	4	1	3	1	2	1	3	2	1	1	3	2	2	2	2	3	2	2	2	1	2	3	2	1	3	1	2	1	1	2	3	1	58	2
女	23	羽毛球	二级运动员	4	3	1	2	2	3	3	2	1	1	3	1	1	1	2	1	1	4	2	4	5	3	2	4	4	2	1	1	2	5	2	1	70	2
男	17	长跑	三级运动员以下	7	2	2	1	2	2	1	2	2	2	2	2	1	1	5	4	4	2	2	2	3	2	2	2	2	1	5	5	4	1	5	1	74	2
男	22	乒乓球	一级运动员	6	4	4	4	4	4	5	5	3	5	2	2	3	2	1	1	2	1	1	1	1	4	2	2	1	5	1	2	2	1	1	1	77	2
男	22	跳高	二级运动员	4	2	1	1	1	1	1	2	1	1	5	3	2	5	2	2	1	1	1	2	1	2	2	3	2	1	5	3	4	2	4	1	65	2
男	18	羽毛球	三级运动员以下	9	2	1	5	2	3	1	1	2	1	4	4	3	5	2	1	2	1	2	2	1	1	3	4	4	1	1	2	1	2	1	2	67	2
男	23	羽毛球	三级运动员以下	5	1	1	1	1	2	1	1	2	1	2	1	1	1	2	3	2	1	1	1	2	2	3	2	3	1	3	3	2	2	2	4	55	2
女	21	短跑	一级运动员	5	2	2	1	1	1	1	1	1	1	1	2	1	1	1	2	3	1	1	2	1	1	5	1	2	2	4	4	5	1	5	3	60	2
女	23	跳高	一级运动员	5	1	2	1	2	1	3	2	2	1	1	1	2	3	5	4	5	1	1	1	1	1	1	2	2	2	1	1	3	2	1	1	57	2
男	24	短跑	一级运动员	7	2	1	1	1	2	1	2	2	1	2	1	2	3	1	3	1	1	1	1	2	1	1	2	2	2	1	2	2	3	1	2	50	2
男	22	乒乓球	一级运动员	10	3	4	1	2	4	3	2	1	2	2	1	1	2	5	5	4	2	2	2	1	1	1	1	2	2	4	3	2	2	3	2	72	2
女	20	跳高	三级运动员以下	3	2	2	3	1	3	3	5	4	3	2	1	2	2	2	1	1	2	1	2	3	1	3	2	2	2	2	3	3	2	2	1	68	2
女	18	排球	一级运动员	6	2	2	3	2	1	1	2	2	3	2	2	2	3	1	3	1	1	1	1	1	2	2	5	5	2	2	2	3	5	4	1	69	2
男	22	跳高	二级运动员	8	2	4	2	1	2	2	4	5	5	2	2	1	2	1	2	1	2	2	3	2	2	1	2	1	2	1	2	2	1	1	2	64	2
男	19	跳高	三级运动员以下	9	4	2	2	2	2	3	2	1	1	1	1	1	1	2	2	2	1	2	1	2	2	2	2	1	1	4	5	1	1	3	2	59	2
女	20	滑雪	三级运动员以下	4	1	1	1	1	1	1	1	1	2	1	2	1	1	2	1	1	2	1	2	3	3	1	1	2	3	2	1	1	1	3	3	48	2
男	21	网球	三级运动员以下	8	3	2	2	2	2	4	2	2	3	2	1	1	2	1	2	2	2	1	2	2	1	2	2	3	1	5	5	4	3	5	2	73	2
女	23	篮球	三级运动员以下	8	2	1	1	1	1	1	1	2	1	5	3	2	4	1	2	1	3	4	4	4	1	2	1	1	2	2	2	2	2	1	1	61	2
女	20	羽毛球	二级运动员	7	2	2	2	2	2	4	1	1	3	2	2	1	1	2	2	1	3	4	5	3	1	2	2	1	2	2	3	1	2	1	2	64	2
女	20	跑步	二级运动员	8	1	2	2	2	2	1	1	1	1	1	3	2	2	1	2	1	1	1	1	1	3	5	1	1	4	2	1	3	2	1	4	56	2
女	24	单板大回转	三级运动员以下	4	3	3	2	2	2	3	2	2	1	4	4	5	4	1	3	1	1	2	2	3	2	1	3	5	1	3	1	1	2	1	1	71	2
女	22	跑步	二级运动员	9	3	1	2	4	2	3	2	2	3	2	2	2	2	2	2	3	1	1	1	1	1	2	2	1	2	5	5	1	2	2	1	65	2
男	19	网球	三级运动员以下	7	3	3	2	3	5	2	1	2	1	5	4	4	5	3	2	1	1	1	1	1	2	4	3	2	2	4	5	1	2	1	4	80	2
女	19	足球	二级运动员	8	2	1	1	1	1	1	1	1	2	4	3	4	5	2	2	1	1	2	2	1	1	1	2	3	1	1	1	3	5	4	1	61	2
女	23	乒乓球	三级运动员以下	4	2	2	1	2	2	1	1	1	1	4	4	4	5	1	2	2	1	3	2	2	5	3	2	2	5	2	2	1	2	2	4	73	2
女	21	网球	三级运动员以下	6	3	2	3	2	3	5	3	1	1	2	3	4	2	4	4	4	1	1	1	1	3	5	2	1	4	2	1	5	5	4	5	87	2
女	20	跑步	三级运动员以下	9	1	2	1	1	1	2	1	2	3	1	2	1	1	2	2	2	2	2	3	1	1	4	1	1	1	2	2	3	2	2	4	56	2
女	20	滑雪	三级运动员以下	8	2	2	2	3	2	1	1	2	2	3	4	4	4	2	1	1	3	2	2	1	1	1	2	1	2	1	2	4	5	4	3	70	2
男	20	网球	二级运动员	7	2	2	1	2	1	2	1	3	1	2	2	2	1	1	2	1	1	1	1	2	3	1	1	1	1	2	1	5	3	3	2	54	2
男	24	器械	三级运动员以下	5	2	3	2	2	2	3	2	2	1	2	2	1	1	3	1	1	2	2	3	1	2	3	1	2	2	4	5	1	3	1	4	66	2
男	19	足球	二级运动员	9	2	1	1	2	4	2	2	1	2	2	3	2	1	1	1	3	4	5	4	5	2	1	1	1	2	2	1	3	1	1	2	65	2
女	21	网球	二级运动员	9	2	4	2	4	3	3	4	5	5	2	2	3	2	1	2	1	3	1	1	3	2	1	5	3	1	2	2	2	2	2	1	76	2
男	22	武术	三级运动员以下	7	1	1	2	1	2	2	2	2	2	1	1	1	1	2	1	2	1	1	1	1	2	1	1	2	2	2	2	2	1	2	1	46	2
女	21	游泳	三级运动员以下	4	1	1	1	1	1	1	1	2	2	1	1	1	1	2	1	2	2	5	4	5	3	2	2	2	2	2	1	3	4	5	1	63	2
女	19	高山滑雪大回转	三级运动员以下	4	2	2	1	2	2	3	2	2	2	2	2	2	1	1	1	1	2	1	2	2	1	1	1	2	2	2	1	2	2	1	2	52	2
女	20	单板	三级运动员以下	9	4	3	2	2	1	2	3	1	1	3	2	2	1	2	1	2	5	3	3	5	5	1	5	4	4	2	2	1	2	1	3	78	2
女	21	滑冰	三级运动员以下	3	1	1	1	1	1	1	3	1	2	3	1	1	2	2	1	2	3	3	5	5	2	3	1	2	2	1	1	2	2	3	2	61	2
女	24	乒乓球	三级运动员以下	8	2	1	3	2	3	3	1	1	2	4	4	5	3	1	2	2	5	5	3	4	1	1	3	1	2	1	2	2	2	2	3	76	2
女	20	瑜伽	三级运动员以下	6	2	2	2	1	1	2	5	5	3	2	1	1	1	2	1	1	2	2	1	3	3	3	1	2	2	1	3	1	1	2	2	61	2
男	18	跳高	三级运动员以下	8	1	1	1	1	1	1	2	1	1	5	5	4	4	1	1	2	1	1	1	2	2	5	2	1	2	2	3	5	3	3	4	69	2
男	21	铅球	三级运动员以下	5	2	3	3	2	2	2	2	1	1	2	1	1	2	3	3	5	3	5	4	5	3	2	2	2	1	2	2	1	1	1	1	70	2
女	19	长跑	二级运动员	5	1	3	2	3	2	2	5	5	5	2	2	1	1	2	2	2	2	3	3	2	2	4	3	1	2	1	2	2	2	2	4	75	2
男	20	乒乓球	二级运动员	7	3	2	3	2	5	4	4	5	5	1	2	1	1	1	1	3	1	1	2	1	1	2	4	5	1	2	3	1	2	2	2	73	2
男	20	跳高	三级运动员以下	9	4	2	5	2	1	4	1	1	2	1	2	2	1	2	3	2	3	3	1	2	2	1	3	4	2	5	4	1	1	2	2	71	2
男	22	铅球	一级运动员	6	1	1	2	1	1	1	2	1	1	2	2	1	1	2	2	1	5	2	4	4	2	1	2	2	1	1	1	3	5	4	2	61	2
男	20	跳远	三级运动员以下	8	2	2	2	1	1	2	2	1	3	1	2	1	1	2	1	3	2	2	5	3	2	1	1	2	2	2	1	5	5	4	2	66	2
男	23	长跑	二级运动员	6	5	4	4	4	3	4	4	4	4	1	3	3	5	4	5	5	4	3	4	4	4	2	2	3	4	1	2	4	3	5	1	108	2
男	19	长跑	三级运动员以下	7	2	1	2	2	1	2	1	2	2	2	1	1	2	1	1	2	1	2	2	1	1	3	2	2	2	2	2	2	2	1	1	51	2
女	17	乒乓球	三级运动员以下	6	1	1	1	1	2	1	1	1	2	1	1	1	1	1	3	1	1	2	1	3	2	2	2	2	1	1	1	1	2	2	1	44	2
女	22	跳远	三级运动员以下	4	1	1	1	2	1	2	2	1	1	2	2	2	1	1	2	1	1	1	1	1	1	2	2	1	1	1	2	2	2	1	3	45	2
男	18	铅球	二级运动员	4	1	2	1	1	2	2	1	2	2	1	2	2	2	1	1	1	2	2	2	1	3	2	3	1	1	1	1	2	2	1	1	49	2
女	22	长跑	二级运动员	9	1	1	1	3	3	4	2	1	1	2	3	2	2	1	1	2	1	2	2	1	4	2	2	1	5	1	2	2	2	1	3	61	2
女	18	滑雪	二级运动员	5	4	2	3	3	3	3	1	1	3	4	1	5	4	4	5	5	2	1	1	2	2	4	5	4	1	2	1	2	2	2	4	86	2
女	15	花滑	三级运动员以下	3	5	1	3	3	3	2	5	4	3	3	4	4	3	5	5	4	3	3	4	4	1	5	4	4	2	2	2	4	4	4	5	108	2
男	18	健美操	一级运动员	3	1	2	1	1	2	1	1	1	1	2	1	1	1	2	2	1	1	1	3	1	2	5	1	1	2	3	1	2	1	2	4	51	2
女	18	乒乓球	二级运动员	2	1	1	1	2	2	1	2	2	1	3	1	2	1	1	2	3	1	3	1	2	1	1	2	1	2	1	2	1	1	1	2	48	2
男	22	滑冰	三级运动员以下	5	2	3	1	1	3	2	2	2	1	2	2	4	2	1	1	1	2	1	1	1	2	1	2	1	2	2	1	1	1	1	1	50	2
男	19	网球	二级运动员	5	1	2	1	1	2	1	1	2	2	1	2	1	1	2	1	1	3	1	4	4	2	2	1	1	2	1	2	5	5	4	2	61	2
女	20	篮球	三级运动员以下	4	1	1	1	1	2	1	1	2	2	1	1	1	1	1	1	1	1	3	1	2	1	2	2	3	1	2	2	1	1	2	2	45	2
女	22	滑冰	一级运动员	5	1	1	2	2	2	2	1	2	2	1	1	1	1	2	1	1	2	2	3	1	2	2	1	1	2	2	2	2	2	3	2	52	2
男	17	羽毛球	三级运动员以下	3	2	4	2	3	2	2	3	1	2	1	2	3	2	2	2	1	5	2	2	2	1	1	1	2	1	4	5	2	1	3	2	68	2
男	20	足球	三级运动员以下	5	4	3	2	2	2	4	1	1	1	1	3	2	1	2	2	1	3	2	1	1	2	3	2	2	1	5	4	2	2	3	1	66	2
女	21	滑冰	三级运动员以下	5	2	1	2	2	2	1	3	1	2	2	2	3	2	1	2	1	2	2	1	2	4	3	2	3	4	2	1	2	1	1	4	63	2
男	15	冰球	三级运动员以下	2	3	3	2	1	3	3	2	1	2	2	3	2	2	5	4	5	2	1	2	1	1	1	2	2	1	2	2	2	2	1	1	66	2
男	17	滑雪	一级运动员	4	2	3	1	1	2	1	2	1	1	2	1	1	2	2	2	2	1	1	1	1	2	5	2	2	2	2	1	1	2	2	4	55	2
女	22	足球	三级运动员以下	3	1	1	1	2	1	3	1	1	1	1	1	1	2	1	1	2	4	4	5	4	2	1	1	1	2	1	1	5	5	3	1	61	2
男	17	滑冰	三级运动员以下	5	1	4	2	1	2	2	2	2	1	3	1	2	3	4	4	4	1	1	1	1	2	1	2	2	2	1	3	2	1	1	2	61	2
女	18	高山滑雪	二级运动员	3	2	2	3	2	2	1	2	1	1	2	1	1	1	2	1	3	2	1	1	2	2	5	2	2	2	1	3	2	1	1	5	59	2
女	17	冰壶	三级运动员以下	5	2	2	1	1	2	2	2	2	1	2	2	1	1	3	2	1	1	1	1	2	1	2	2	2	3	1	2	1	2	2	2	52	2
男	21	冰壶	三级运动员以下	4	1	1	2	1	1	1	1	1	2	1	3	2	2	2	2	2	2	1	2	1	1	2	1	2	2	1	1	1	1	1	1	45	2
女	19	大回转	三级运动员以下	5	1	2	1	2	1	1	2	2	1	3	1	1	2	1	2	1	2	2	2	2	2	3	1	2	2	2	1	1	2	1	2	51	2
男	20	速度滑冰	三级运动员以下	3	2	2	2	2	1	3	2	2	2	2	2	2	2	1	2	2	2	2	1	2	4	2	3	1	5	2	2	1	2	3	2	65	2
女	20	高山滑雪大回转	三级运动员以下	4	2	2	2	2	1	1	1	2	2	3	3	2	1	2	2	2	1	1	1	1	3	2	1	2	4	1	2	1	2	2	1	55	2
女	17	滑冰	二级运动员	5	1	2	2	2	2	1	1	2	2	2	1	1	1	2	2	1	1	1	1	1	2	3	3	1	1	2	1	1	1	2	3	49	2
女	21	滑冰	三级运动员以下	3	1	1	2	1	2	1	2	1	2	1	2	1	2	1	2	1	2	2	3	1	1	1	2	2	2	2	3	2	2	3	1	52	2
男	20	滑冰	三级运动员以下	3	5	5	2	3	2	3	1	3	1	2	4	2	3	1	2	1	3	3	3	1	1	2	4	5	1	4	5	2	2	1	2	79	2
女	15	滑雪	三级运动员以下	2	2	2	2	2	2	3	1	1	1	2	1	1	2	2	2	2	2	4	3	2	1	1	2	1	1	2	3	1	1	1	2	55	2
女	21	单板滑雪	三级运动员以下	5	2	1	2	3	1	3	2	2	2	2	2	2	3	2	1	1	2	2	2	1	5	2	2	1	4	2	2	1	1	1	3	62	2
女	17	武术	三级运动员以下	2	5	4	2	2	5	2	2	3	2	3	1	1	2	1	1	2	2	1	2	1	3	2	1	3	1	5	5	2	2	2	1	71	2
男	19	滑冰	三级运动员以下	3	3	2	1	2	1	1	2	2	2	2	2	2	1	1	2	3	2	1	1	3	1	1	3	1	1	2	2	3	2	2	2	56	2
男	17	跆拳道	三级运动员以下	5	2	4	1	1	2	2	2	2	1	2	1	2	3	3	1	2	1	1	1	2	1	1	2	1	2	2	2	2	2	1	1	53	2
女	21	滑冰	三级运动员以下	5	1	2	2	1	1	2	1	2	2	2	3	2	2	2	2	2	3	4	1	2	4	1	3	1	5	2	2	2	1	1	2	63	2
女	20	武术	三级运动员以下	3	4	3	4	3	2	2	2	2	1	1	1	2	1	3	3	1	2	3	3	3	2	1	2	1	2	4	5	1	3	2	1	70	2
女	15	羽毛球	三级运动员以下	3	2	1	1	2	2	1	2	2	1	3	2	2	1	1	2	1	5	3	4	4	4	2	1	2	4	1	3	4	3	5	2	73	2
男	21	冰壶	三级运动员以下	2	2	2	2	1	1	2	5	4	4	1	3	3	2	1	3	1	2	2	2	1	1	2	2	3	2	1	2	1	2	2	2	64	2
女	20	足球	二级运动员	3	2	2	3	2	1	3	2	3	2	3	2	4	2	1	1	1	2	2	2	1	3	2	1	1	5	1	1	1	2	1	1	60	2
男	17	跳高	三级运动员以下	2	4	5	3	2	4	2	2	1	2	1	2	2	1	2	2	1	2	3	1	2	2	1	2	1	2	5	4	2	2	2	1	68	2
男	19	跑步	二级运动员	2	2	2	2	2	2	2	3	5	4	3	1	2	2	2	1	2	1	2	1	2	2	2	2	1	1	2	1	2	1	2	3	62	2
男	20	武术	一级运动员	3	3	1	2	2	1	1	2	1	2	2	2	1	1	1	1	1	2	2	2	2	1	2	2	3	2	2	1	1	1	1	1	49	2
女	21	户外徒步	三级运动员以下	5	3	2	2	1	1	2	2	1	2	3	2	2	1	4	4	4	3	3	4	4	3	2	2	2	3	1	2	4	5	4	4	82	2
女	22	跳远	一级运动员	5	2	1	2	2	1	1	1	1	2	1	2	1	1	1	1	1	3	4	4	5	1	2	2	3	2	2	1	5	5	5	3	68	2
男	19	跑步	二级运动员	2	1	1	1	1	2	1	2	2	1	1	1	1	1	1	2	1	2	2	1	2	3	2	2	1	2	1	1	1	1	1	2	44	2
男	20	短跑	三级运动员以下	4	4	2	4	2	2	2	2	1	2	2	2	1	1	2	2	1	1	2	2	1	1	1	2	2	2	4	5	3	2	2	1	63	2
男	15	短跑	一级运动员	5	1	1	1	2	1	2	1	2	1	1	3	2	1	2	3	2	2	4	3	3	2	3	2	1	2	1	1	1	3	2	1	57	2
男	18	铅球	三级运动员以下	5	1	1	1	2	1	1	2	1	2	1	1	1	2	1	1	2	3	3	5	4	2	1	1	1	1	1	1	3	4	5	2	58	2
男	22	短跑	三级运动员以下	5	3	1	2	3	2	3	2	1	1	1	1	1	3	1	2	1	2	1	1	1	2	1	2	1	1	4	4	1	1	1	5	56	2
女	22	羽毛球	三级运动员以下	5	2	2	2	1	2	2	2	1	2	2	2	1	2	5	4	4	2	2	3	1	2	2	1	1	3	3	1	1	1	2	1	62	2
男	20	铅球	三级运动员以下	3	2	3	1	1	2	2	1	1	1	1	1	1	3	2	1	1	1	1	1	1	2	1	3	2	1	2	2	2	1	1	1	46	2
男	17	羽毛球	二级运动员	5	2	2	2	2	2	1	1	2	2	2	2	1	2	5	5	4	2	3	5	5	1	2	2	2	2	2	2	5	4	5	2	81	2
女	18	长跑	二级运动员	5	5	3	3	2	4	5	4	4	4	2	3	3	4	2	2	1	2	3	2	1	4	5	4	3	4	1	1	2	2	1	3	89	2
男	22	跳远	三级运动员以下	2	2	2	1	2	2	4	2	1	2	2	2	2	1	1	2	1	1	1	1	1	1	1	2	1	1	5	5	3	1	2	3	58	2
女	16	乒乓球	一级运动员	4	1	1	2	1	1	1	2	2	1	2	1	1	1	1	3	1	1	1	1	2	2	1	2	1	2	1	1	2	1	3	4	47	2
男	16	铅球	二级运动员	4	4	3	1	2	2	2	2	1	1	3	3	3	2	4	5	5	4	5	3	4	1	2	2	1	2	2	1	5	5	4	4	88	2
男	19	长跑	三级运动员以下	3	4	3	1	4	2	3	3	3	5	3	2	2	2	1	1	3	2	3	3	2	2	3	2	1	1	1	3	3	1	2	2	73	2
男	17	长跑	三级运动员以下	4	4	1	2	3	2	2	2	1	2	2	1	1	2	2	1	2	3	2	3	2	2	1	2	1	1	4	4	3	1	2	1	62	2
男	18	短跑	三级运动员以下	3	4	2	3	5	2	4	1	2	1	2	2	1	3	2	3	1	2	3	2	2	3	4	4	4	2	5	5	1	2	2	2	81	2
男	15	跳远	二级运动员	2	3	2	2	2	3	3	2	2	1	1	2	1	3	1	1	2	2	5	3	2	1	4	4	4	2	1	2	1	2	3	1	68	2
女	15	健美操	三级运动员以下	3	2	4	2	2	4	3	2	2	2	2	3	2	2	1	2	1	3	3	2	2	3	2	1	2	5	1	2	3	2	2	2	71	2
男	15	短跑	三级运动员以下	5	2	4	2	2	3	3	1	1	2	2	2	2	1	2	2	2	2	2	1	2	2	3	1	1	3	5	4	2	2	2	2	67	2
女	20	乒乓球	三级运动员以下	2	2	1	1	1	2	1	1	1	2	1	1	1	1	2	1	2	1	2	1	1	2	1	2	2	2	2	1	2	2	3	2	47	2
男	20	铅球	三级运动员以下	3	3	2	3	3	3	3	5	3	5	5	2	4	2	2	1	2	5	4	1	1	3	2	1	2	5	2	2	1	3	1	2	83	2
女	18	蹦床	二级运动员	5	2	2	2	3	2	2	2	1	2	2	1	1	1	1	1	2	1	2	1	1	2	2	2	1	1	1	2	2	2	3	3	53	2
女	17	长跑	二级运动员	5	2	2	3	3	4	2	4	4	4	3	3	2	2	1	1	3	3	2	5	4	1	2	2	2	2	2	2	5	5	3	3	86	2
女	21	跳高	二级运动员	3	2	3	2	1	2	2	3	3	1	2	2	1	2	2	2	2	3	2	4	5	1	5	5	3	2	2	2	5	5	5	1	82	2
男	18	乒乓球	二级运动员	5	2	1	2	2	1	1	1	1	1	1	1	1	2	2	1	2	3	4	2	3	1	2	1	3	2	2	1	2	2	1	2	53	2
女	22	长跑	三级运动员以下	2	2	2	2	1	2	4	2	2	3	3	3	3	2	3	3	5	2	2	2	1	1	1	2	2	2	2	1	2	2	1	1	66	2
男	21	滑冰	一级运动员	5	1	2	1	1	1	1	2	1	1	2	2	1	1	1	3	2	1	1	1	2	1	2	2	3	2	1	2	2	1	3	2	49	2
女	16	健身	三级运动员以下	3	3	3	3	2	4	3	1	1	1	1	1	1	1	2	2	2	1	1	1	2	2	1	1	1	1	5	4	2	2	2	1	58	2
女	19	羽毛球	二级运动员	2	1	2	1	2	1	2	1	1	2	3	2	2	3	4	4	4	2	1	2	1	3	2	2	1	2	1	1	2	1	2	2	60	2
女	22	长跑	一级运动员	4	2	2	3	2	2	4	3	1	1	3	2	2	2	4	5	3	3	4	2	3	2	1	2	1	1	2	2	2	3	1	2	72	2
男	15	乒乓球	一级运动员	3	1	1	1	2	1	2	1	2	3	2	1	2	1	2	2	1	2	2	1	2	2	2	1	1	1	1	2	1	2	1	1	47	2
男	20	跳高	二级运动员	5	5	3	1	3	2	5	1	3	2	3	1	2	3	4	5	5	3	3	2	1	1	1	1	2	2	5	4	1	2	2	1	79	2
女	17	羽毛球	二级运动员	5	2	2	1	2	3	2	3	2	1	2	5	4	1	2	2	1	1	1	1	2	1	5	4	5	1	1	2	2	1	2	3	67	2
男	16	羽毛球	三级运动员以下	5	4	2	3	3	2	4	2	1	3	2	4	5	2	2	1	1	4	3	4	4	1	3	5	5	2	1	1	3	4	3	1	85	2
男	20	短跑	二级运动员	4	4	2	2	3	4	5	2	1	1	3	4	5	2	5	4	5	2	3	1	2	2	4	5	5	2	4	5	3	2	2	4	98	2
男	22	跳高	一级运动员	3	3	2	2	2	3	1	1	1	2	2	1	1	2	2	1	2	2	2	3	1	2	2	1	1	2	2	2	2	2	1	3	56	2
男	22	短跑	三级运动员以下	4	4	2	3	2	3	3	2	2	1	3	1	2	1	5	4	4	3	3	3	2	2	1	2	3	2	4	4	1	2	3	2	79	2
男	22	乒乓球	三级运动员以下	5	2	2	2	2	2	2	2	1	1	2	2	1	1	2	1	2	2	2	2	1	2	1	2	1	2	2	3	2	1	2	1	53	2
男	19	跳高	二级运动员	3	2	2	2	1	2	2	1	2	2	2	1	1	2	2	2	2	1	2	1	1	2	2	1	1	2	3	1	1	1	3	1	51	2
男	20	排球	二级运动员	4	2	1	2	4	1	1	1	2	1	2	1	3	2	2	1	1	2	2	1	1	1	3	1	1	1	2	2	2	3	2	2	53	2
1	(空)	(空)	-2	(空)	3	5	3	2	4	1	3	3	3	3	4	3	4	3	2	3	2	5	2	2	3	3	3	4	3	3	3	3	3	2	3	93	2
2	23	速度滑冰	2	11	5	4	2	4	4	3	2	2	2	3	3	3	3	2	4	2	2	2	2	1	2	3	2	4	2	2	2	2	4	2	3	83	2
2	22	网球	4	2	3	2	3	1	4	3	2	3	3	4	4	4	3	3	3	3	5	5	3	4	3	3	3	4	3	2	4	3	4	3	3	100	2
2	25	排球	4	5	3	3	5	3	4	4	2	3	3	3	3	3	3	4	2	4	2	4	5	1	3	4	2	4	4	4	3	3	2	2	3	98	2
1	20	摔跤	4	3	4	4	4	5	3	4	1	2	3	3	3	3	4	3	3	2	2	2	2	2	3	3	1	2	1	2	2	2	2	2	3	82	2
2	21	手球	2	7	4	5	4	2	4	4	1	2	2	3	3	3	3	2	3	2	3	3	2	2	2	2	2	2	2	2	2	3	2	3	3	82	2
2	18	手球	3	7	4	5	3	4	4	5	1	1	1	2	4	1	1	2	3	2	2	2	2	1	2	2	2	2	2	2	2	2	2	1	1	70	2
2	18	手球	3	8	1	2	2	2	3	3	1	1	1	2	1	2	2	2	1	2	1	1	2	1	3	1	2	2	2	3	1	3	4	1	2	57	2
2	22	足球	4	10	3	3	2	4	2	3	1	1	3	2	2	2	1	1	3	3	3	3	2	2	3	4	1	3	3	3	1	3	3	2	1	73	2
2	23	垒球	3	6	2	2	2	3	2	4	2	2	3	3	3	2	3	3	4	3	2	1	3	1	3	2	2	3	3	4	2	2	2	2	3	78	2
2	20	速度滑冰	3	10	3	2	2	2	2	2	3	3	3	3	3	3	3	2	2	3	3	5	2	2	3	2	2	3	3	2	3	3	3	2	2	81	2
1	23	(空)	5	(空)	4	4	4	5	3	3	3	3	3	4	5	3	3	3	3	3	5	4	3	4	1	2	5	3	4	3	3	3	5	2	5	108	2
1	29	形意拳	5	6	5	3	3	5	4	5	1	2	3	3	3	2	2	4	2	2	2	2	2	1	2	2	2	3	2	2	2	2	2	2	2	79	2
2	20	篮球	4	5	2	3	4	3	4	3	2	1	3	1	1	1	1	1	1	1	1	1	1	1	1	1	1	1	1	3	1	3	1	2	1	52	2
2	20	排球	4	7	5	5	3	3	2	4	2	2	3	2	2	1	2	2	2	2	2	2	2	2	2	3	2	2	2	2	2	2	2	2	3	74	2
2	20	排球	3	6	2	4	1	4	3	5	2	2	3	3	2	3	3	2	2	1	3	3	3	3	2	2	2	2	2	2	3	3	3	3	3	81	2
1	20	足球	3	8	5	4	3	4	5	3	2	2	2	2	2	2	2	2	2	2	1	2	2	2	2	2	2	2	2	2	2	2	3	2	2	74	2
1	20	足球	3	6	5	3	4	5	2	4	1	1	3	1	3	1	2	2	3	3	2	1	1	2	2	1	2	2	2	3	2	3	3	2	2	73	2
1	21	田径	4	7	3	3	3	4	4	4	1	2	1	1	2	1	2	2	3	1	1	2	2	1	1	2	1	2	1	2	2	2	2	2	2	62	2
2	21	田径	4	5	4	4	3	5	3	3	1	2	4	3	4	4	3	3	4	2	3	1	2	2	2	5	3	3	2	2	2	3	2	2	2	88	2
2	20	足球	4	6	2	3	5	3	3	3	2	2	2	2	3	2	2	2	2	2	3	4	3	2	3	3	2	3	3	3	3	2	3	2	3	82	2
2	20	田径	4	7	5	4	4	4	3	4	2	2	3	5	3	2	2	3	3	2	3	3	3	2	3	4	2	3	2	3	2	2	3	2	2	90	2
2	20	高尔夫 排球	3	5	2	3	3	1	2	2	3	2	2	2	1	1	2	2	2	1	2	2	2	2	2	2	2	2	2	2	3	2	2	2	2	62	2
2	19	游泳	4	10	3	5	2	2	4	3	4	3	3	1	2	2	5	2	4	2	2	2	2	2	2	2	2	3	3	3	2	3	2	2	1	80	2
1	20	手球	4	5	2	3	2	3	2	3	1	3	2	1	2	2	3	4	4	2	4	3	3	4	4	3	5	3	3	3	4	4	3	4	5	94	2
1	18	田径	4	2	5	4	3	2	2	5	1	1	3	3	1	2	2	3	1	1	2	1	1	2	1	2	2	3	3	2	1	2	3	2	2	68	2
2	20	柔道	4	6	5	5	3	3	4	4	2	2	3	4	3	5	3	3	3	2	2	2	2	2	4	3	2	2	3	2	2	2	2	3	3	90	2
1	19	游泳	3	14	2	3	2	4	2	2	2	2	2	3	3	3	2	3	3	3	3	2	2	2	4	2	4	2	3	4	2	3	2	2	2	80	2
1	20	手球	4	3	2	1	2	1	4	1	4	3	3	1	3	1	1	2	4	2	2	1	3	1	2	1	3	2	2	3	2	2	2	1	2	64	2
2	21	单板滑雪	3	8	4	2	5	1	4	3	4	1	3	3	4	2	4	2	3	2	2	4	4	2	3	2	2	3	2	4	1	3	3	2	2	86	2
1	21	排球	4	7	4	3	4	3	4	5	1	1	2	1	3	2	1	2	2	2	1	1	1	1	1	2	2	3	2	1	2	2	3	1	3	66	2
1	22	排球	4	7	4	3	2	2	1	3	2	2	2	4	1	2	2	2	2	2	2	2	2	2	2	2	2	3	3	2	2	2	2	2	2	68	2
2	21	冰雪	3	5	4	5	2	4	5	5	1	1	2	4	3	2	2	2	2	2	1	1	1	1	2	4	2	2	1	2	1	1	1	1	1	68	2
1	22	乒乓球	3	16	4	4	4	4	4	5	2	2	3	3	4	5	2	2	3	2	2	2	2	1	2	3	3	3	3	3	3	1	1	1	2	85	2
1	22	棒球	3	6	3	5	5	2	2	5	2	2	2	2	3	2	3	4	3	2	2	3	3	2	2	4	2	3	2	2	2	2	2	2	4	84	2
2	20	手球	4	5	2	4	3	2	4	4	3	2	2	1	3	2	2	3	2	2	2	2	2	2	2	5	2	2	2	4	3	2	2	2	2	77	2
2	19	排球	4	6	4	4	4	5	5	5	1	1	1	1	1	1	1	1	1	1	1	1	1	1	1	4	1	1	1	1	1	1	2	1	1	56	2
2	21	足球	4	3	4	5	4	2	5	4	2	1	2	4	4	4	2	2	3	2	2	2	2	2	3	2	2	2	2	2	2	3	2	2	3	83	2
2	19	手球	3	9	3	3	4	2	3	4	1	2	3	2	4	3	2	3	3	2	2	3	2	2	3	5	2	3	2	3	2	3	2	2	3	83	2
2	22	垒球	4	4	3	3	3	3	4	5	2	3	3	3	3	3	3	3	3	2	2	1	1	1	2	4	1	3	2	2	1	1	2	1	2	75	2
1	20	排球	3	5	4	5	3	2	3	2	2	2	2	3	2	2	3	3	3	2	2	3	3	3	2	3	2	3	2	2	2	2	3	2	3	80	2
1	19	是	4	6	5	2	4	2	3	3	3	3	3	5	3	4	1	3	3	3	2	5	3	3	3	3	3	3	3	3	3	3	3	3	3	96	2
1	20	篮球	4	4	4	4	4	4	4	5	1	1	3	2	2	1	1	3	2	1	2	2	2	1	3	1	2	3	1	1	1	1	3	1	3	69	2
1	21	田径	3	1.5	4	5	5	3	2	5	2	2	2	4	5	5	1	2	2	2	4	1	2	2	2	2	2	2	2	1	2	2	2	2	1	80	2
2	20	田径（铅球）	4	4	3	5	2	2	4	1	2	1	2	1	2	1	1	3	3	3	1	1	1	2	1	1	1	1	1	4	1	2	1	2	2	58	2
2	19	垒球	4	4	4	5	5	2	2	3	2	2	2	3	3	3	2	1	4	1	4	3	2	5	2	1	2	2	1	2	2	4	2	1	1	78	2
1	21	网球	4	4	5	5	3	4	5	5	5	1	1	5	5	5	5	5	5	5	3	2	3	3	5	5	5	5	5	3	3	3	3	3	3	123	2
1	20	200米	4	3	3	5	3	1	3	2	1	1	2	1	2	3	2	2	2	2	4	2	2	4	2	2	2	2	2	2	1	3	3	4	1	71	2
2	20	手球	2	8	5	5	4	4	5	4	2	3	3	3	3	5	3	2	4	1	2	1	1	2	2	3	1	2	4	5	1	1	1	2	2	86	2
1	21	田径	4	7	5	5	3	4	4	5	4	3	2	4	2	4	3	2	2	2	3	2	2	2	4	4	4	3	2	4	2	2	2	2	3	95	2
1	22	橄榄球	2	9	3	3	3	3	3	4	2	2	2	5	2	4	3	2	3	3	2	3	1	3	3	3	2	2	2	3	2	3	3	3	3	85	2
1	21	冰雪	3	4	5	4	2	3	3	5	2	3	2	1	3	4	3	3	3	2	3	5	3	2	2	3	2	3	2	3	2	2	2	2	2	86	2
1	22	田径	4	3	4	3	2	5	3	2	2	4	2	4	3	3	3	3	2	2	4	3	2	2	4	3	2	3	2	3	2	2	2	3	4	88	2
1	21	篮球	4	7	1	1	1	1	1	1	1	1	1	1	1	2	1	1	1	1	1	1	1	1	1	1	1	1	1	1	1	1	1	1	1	32	2
1	20	手球	4	3	4	3	3	5	3	3	2	3	2	3	3	2	3	3	3	3	3	4	3	2	3	3	3	3	3	3	3	3	3	3	3	93	2
1	20	篮球	4	10	5	4	4	4	3	5	2	2	1	2	1	1	1	2	1	2	1	1	1	1	1	1	1	2	1	1	1	1	1	1	1	56	2
1	21	篮球	4	6	2	2	1	1	1	1	2	2	2	1	1	1	1	1	1	1	1	1	1	1	1	1	1	3	1	1	1	1	1	1	1	38	2
1	21	篮球	4	6	2	3	3	2	2	1	1	1	1	3	3	4	3	1	1	1	1	1	1	1	1	1	1	1	1	1	1	1	1	1	1	47	2
1	22	田径	3	10	2	3	2	2	2	5	1	2	3	3	2	2	3	2	2	4	2	2	2	1	3	1	4	1	1	3	4	2	3	1	1	71	2
1	20	田径	4	6	5	5	4	3	3	5	5	2	5	4	5	4	3	3	3	3	5	5	4	4	5	3	3	3	4	5	4	4	4	3	4	122	2
2	22	橄榄球	3	5	4	3	4	2	4	4	2	3	3	5	3	2	1	3	3	3	5	2	3	3	2	2	3	3	2	2	3	3	3	3	3	91	2
1	24	手球	4	5	5	5	3	4	4	4	1	2	2	3	1	2	1	1	2	2	1	1	1	1	1	2	1	1	1	1	1	1	1	1	1	58	2
1	21	田径800米	4	3	4	5	3	4	5	5	1	1	2	2	2	3	4	1	3	1	2	2	2	1	1	2	4	2	1	2	1	1	2	1	3	73	2
1	20	足球	4	8	3	2	1	2	3	1	2	2	2	1	4	2	1	2	2	2	2	2	2	2	2	2	2	2	2	2	2	2	2	2	2	62	2
1	21	橄榄球	3	6	5	4	4	5	4	4	1	5	2	2	4	4	5	4	4	2	5	2	3	1	2	2	1	2	2	4	2	2	4	1	1	93	2
2	19	跆拳道	3	5	4	2	2	4	4	3	2	3	3	2	3	2	2	2	3	2	3	5	5	1	3	4	3	3	5	3	4	4	4	3	4	97	2
1	21	篮球	4	4	2	2	1	1	2	3	2	2	2	2	2	1	1	2	1	1	1	1	2	1	1	2	1	1	2	2	2	1	1	1	2	48	2
1	21	橄榄球	3	7	5	4	4	2	5	4	2	2	2	5	2	2	2	4	3	4	4	4	3	3	2	3	3	3	3	4	2	3	3	3	3	98	2
1	20	篮球	4	6	3	2	3	3	5	4	2	1	1	3	1	1	1	1	2	1	4	2	5	1	2	5	3	1	1	5	1	1	1	1	1	68	2
1	21	足球	4	8	5	4	4	2	5	2	2	2	2	2	2	2	4	3	3	2	2	2	2	2	2	3	3	2	2	3	2	2	2	2	2	79	2
1	23	手球	3	7	5	2	2	2	4	4	2	2	2	2	2	2	2	2	2	2	2	1	1	2	2	3	3	2	2	2	2	2	2	2	2	69	2
1	20	沙滩排球	4	5	3	2	1	2	2	1	2	2	2	2	2	2	2	2	2	2	1	3	1	1	1	2	2	2	1	2	2	1	1	2	2	55	2
1	20	足球	4	4	2	5	3	3	3	3	3	3	3	2	2	2	5	3	3	3	2	3	3	3	3	3	3	3	3	3	3	3	3	3	3	92	2
1	22	三级跳远	4	6	5	4	4	4	5	5	1	1	1	2	3	2	1	2	4	1	1	1	1	1	1	1	1	2	1	1	1	1	1	1	1	61	2
2	21	一致	4	4	3	3	2	2	3	3	2	3	2	3	3	3	3	4	3	2	2	2	2	2	2	4	3	3	2	4	2	3	3	2	2	82	2
1	20	技巧	3	3	2	3	2	3	2	4	3	1	2	2	3	2	2	2	2	2	2	4	2	2	2	2	2	2	2	2	2	2	2	3	3	71	2
2	20	垒球	3	5	3	4	2	4	3	4	2	3	3	4	3	4	2	3	3	3	5	3	3	3	3	3	3	3	3	3	3	3	3	3	3	97	2
2	20	垒球	4	3	3	5	3	2	4	3	3	3	3	4	3	3	2	3	3	3	3	5	3	3	3	3	3	3	3	3	3	3	3	3	3	97	2
2	20	垒球	4	4	4	3	5	5	4	4	1	2	2	5	1	3	1	2	3	2	2	2	2	2	2	3	2	3	2	3	2	2	2	2	2	80	2
2	20	垒球	4	8	5	3	3	2	4	5	3	3	3	4	4	2	2	2	4	2	4	2	2	2	2	2	2	3	2	2	2	2	2	2	2	84	2
2	19	橄榄球	3	13	3	2	3	5	5	4	3	3	3	2	4	4	2	3	1	3	3	5	3	3	3	3	4	4	3	3	3	3	3	3	3	99	2
2	21	游泳	3	6	3	4	4	2	4	5	1	2	1	3	3	2	3	4	3	2	2	2	3	3	3	3	3	2	5	4	4	3	3	3	3	92	2
2	20	橄榄球	2	8	4	4	4	4	3	3	2	2	3	2	3	2	3	3	4	3	3	1	2	2	2	3	2	2	2	3	2	3	3	2	3	84	2
2	21	足球	3	11	4	4	2	4	5	5	2	2	2	2	3	2	2	2	3	2	2	3	2	2	3	2	2	3	2	3	2	2	3	2	2	81	2
2	21	垒球	3	8	5	4	5	3	5	3	1	1	3	2	1	1	1	1	1	1	2	2	2	3	2	1	1	1	1	2	2	2	2	2	2	65	2
1	19	棒球	4	6	3	5	3	2	2	4	1	2	3	1	3	2	2	2	2	2	2	5	2	3	2	1	2	2	3	3	3	2	3	2	5	79	2
2	21	田径	4	8	4	2	4	4	4	2	4	2	2	3	5	2	4	2	2	4	3	2	4	2	2	4	2	3	4	3	2	3	4	4	5	97	2
1	20	篮球	4	9	4	5	3	5	4	4	5	2	3	2	4	5	3	2	4	2	2	2	2	2	2	2	1	2	2	2	2	2	3	2	2	87	2
2	20	篮球	4	5	5	5	5	5	4	4	5	5	5	4	5	5	5	5	5	5	2	1	1	2	2	5	5	5	2	2	3	2	2	2	2	115	2
1	19	篮球	4	6	5	5	3	5	5	5	2	2	2	3	3	5	2	2	2	2	2	1	2	2	2	1	2	1	4	2	2	2	2	2	2	82	2
1	21	篮球	4	6	5	5	5	3	5	3	1	1	1	3	2	2	2	1	5	1	1	1	1	1	1	4	1	1	1	5	1	1	1	1	1	67	2
2	28	瑜伽	5	5	4	4	2	2	2	2	2	2	2	3	2	4	2	2	3	2	3	3	2	2	2	2	2	3	2	2	2	2	2	2	2	73	2
1	21	400米	4	3	2	5	2	4	4	3	4	3	3	4	1	4	4	4	3	2	3	3	3	3	3	4	2	4	3	3	3	3	3	3	3	98	2
1	21	篮球	4	5	4	3	5	4	4	3	2	2	2	5	4	4	3	4	4	2	2	3	1	2	4	4	4	4	2	2	2	2	2	2	2	93	2
1	21	足球	4	8	4	4	4	5	3	4	2	2	3	2	2	2	2	2	2	2	4	3	2	2	2	2	2	2	2	2	2	2	2	2	2	78	2
1	21	田径	4	7	5	5	4	4	5	5	1	1	1	1	1	1	5	1	4	1	2	2	5	1	1	1	1	1	1	1	3	1	3	1	3	72	2
1	21	足球	3	10	3	3	2	4	3	2	2	2	2	2	3	2	2	3	3	4	3	4	3	3	2	2	3	4	4	2	3	3	3	3	3	87	2
1	20	田径400	4	3	3	2	4	4	2	5	3	3	3	3	4	4	2	3	3	3	2	3	3	3	3	3	3	3	3	3	3	3	3	3	3	95	2
1	21	田径400	4	4	4	5	3	5	5	5	5	5	5	5	5	5	5	5	5	5	3	2	1	1	5	5	5	5	5	5	1	1	1	1	1	119	2
1	20	田径	4	7	3	3	2	2	2	3	4	3	5	1	3	2	1	2	2	1	1	1	1	2	1	2	2	3	2	2	1	2	1	1	2	63	2
1	19	一万	5	4	5	3	4	4	5	4	3	3	3	5	4	4	4	4	1	1	3	3	3	2	4	4	4	5	4	4	2	3	2	4	3	107	2
2	25	足球	5	4	4	3	2	2	4	5	2	2	3	2	2	3	5	4	4	2	5	3	4	2	2	4	2	3	2	2	3	2	2	2	2	89	2
1	23	排球	5	2	3	3	5	4	4	5	5	2	3	3	4	3	2	4	4	4	2	2	2	2	2	4	2	3	2	2	2	2	2	2	2	91	2

## Sheet: 维度相关性分析
性别	年龄	运动项目	运动等级	训练年限	@6	@11	@16	@21	@24	@1	@27	MT	@2	@7	@20	@22	@25	@28	@30	DT	@4	@9	@14	@19	VS	@5	@10	@15	SB	@18	@23	@26	@29	AT
男	23	五人制篮球	一级运动员	10	3	3	4	2	3	2	2	19	1	1	3	3	1	2	1	12	1	2	4	4	11	2	4	2	8	2	1	2	2	7
男	23	滑雪	二级运动员	5	2	2	1	2	2	3	3	15	2	1	3	3	2	2	3	16	3	3	4	2	12	3	1	2	6	3	2	2	2	9
男	19	跑步，篮球	三级运动员以下	4	2	3	4	3	5	5	3	25	3	2	4	3	3	2	2	19	3	4	3	4	14	3	3	3	9	3	3	3	2	11
男	25	网球	三级运动员以下	4	4	3	2	2	2	2	2	17	2	3	2	3	2	3	2	17	3	2	2	2	9	3	3	2	8	2	2	3	2	9
男	18	篮球	三级运动员以下	4	2	2	5	3	2	4	3	21	3	3	3	3	3	3	3	21	4	4	3	2	13	3	3	3	9	3	3	3	3	12
男	21	篮球	一级运动员	10	5	4	5	5	5	5	5	34	5	5	5	5	5	5	5	35	5	5	3	5	18	5	5	5	15	5	3	5	5	18
男	21	网球	三级运动员以下	2	4	3	2	3	2	2	3	19	3	2	3	3	3	2	3	19	1	2	2	3	8	3	2	2	7	3	3	3	3	12
女	19	羽毛球	三级运动员以下	6	3	2	4	2	1	4	4	20	3	3	4	2	2	3	2	19	2	1	2	3	8	2	2	2	6	3	3	2	3	11
男	20	羽毛球	三级运动员以下	8	2	2	2	2	3	2	3	16	3	5	3	3	3	3	2	22	3	4	2	3	12	2	5	3	10	3	4	5	2	14
男	18	跑步	三级运动员以下	1	4	4	3	2	3	3	4	23	3	4	4	3	3	4	3	24	4	4	5	5	18	4	4	4	12	5	3	4	3	15
男	19	篮球	三级运动员以下	8	3	3	5	3	4	2	4	24	4	3	4	4	5	4	4	28	4	5	4	5	18	3	5	5	13	5	3	4	4	16
女	26	单板大回转	二级运动员	10	4	3	3	4	5	5	5	29	5	1	1	1	3	1	1	13	3	2	5	3	13	1	5	1	7	1	1	1	1	4
男	29	足球	三级运动员以下	2	4	1	1	2	2	2	2	14	3	2	2	2	2	1	2	14	2	3	4	3	12	2	1	3	6	3	2	2	2	9
男	26	跑步	三级运动员以下	7	3	3	1	2	2	2	2	15	2	2	2	2	2	2	2	14	2	4	1	1	8	3	2	3	8	2	4	2	2	10
女	21	游泳	二级运动员	12	4	5	2	4	5	4	4	28	2	2	2	2	3	3	2	16	4	4	2	4	14	2	4	2	8	2	2	2	2	8
男	24	网球	三级运动员以下	3	2	3	2	3	2	1	3	16	3	4	4	4	4	5	3	27	5	4	2	2	13	5	4	3	12	5	2	4	1	12
男	19	篮球 足球 乒乓球	三级运动员以下	6	3	4	3	3	3	4	3	23	4	3	4	1	1	2	2	17	4	4	4	4	16	3	5	2	10	3	4	2	2	11
男	28	足球	一级运动员	17	5	5	5	5	5	4	5	34	1	1	3	4	4	4	4	21	3	2	2	2	9	3	4	1	8	1	2	1	1	5
女	24	网球	三级运动员以下	2	2	4	3	3	3	3	5	23	3	1	4	1	2	2	3	16	5	4	5	5	19	2	5	1	8	2	2	4	1	9
男	21	乒乓球	三级运动员以下	0	1	1	1	1	1	1	1	7	1	1	1	1	2	2	2	10	1	1	1	1	4	1	1	1	3	1	1	1	1	4
男	19	弓箭	三级运动员以下	2	3	2	2	2	4	5	3	21	1	2	2	3	3	1	3	15	2	3	2	1	8	2	2	2	6	3	3	2	2	10
女	21	网球	三级运动员以下	1	4	3	4	2	3	4	5	25	5	3	5	2	2	3	1	21	4	3	3	5	15	3	5	3	11	3	2	3	5	13
女	19	乒乓	三级运动员以下	1	3	3	2	5	3	3	3	22	3	3	3	2	1	1	1	14	3	4	3	1	11	3	3	3	9	3	2	3	3	11
女	19	跑步	三级运动员以下	9	3	3	2	1	3	3	3	18	2	4	3	1	3	1	1	15	5	4	2	3	14	4	4	3	11	3	3	3	1	10
男	21	跑步	三级运动员以下	3	5	3	3	5	5	3	4	28	3	3	4	2	2	2	1	17	2	5	2	2	11	3	2	4	9	2	2	2	3	9
女	21	滑雪	三级运动员以下	2	4	4	2	3	3	4	3	23	5	1	4	2	1	1	3	17	2	3	2	2	9	2	2	2	6	3	3	4	4	14
男	20	篮球	三级运动员以下	5	3	3	3	3	3	3	3	21	3	3	3	3	3	1	1	17	1	2	2	2	7	3	3	3	9	3	5	2	3	13
男	27	网球	三级运动员以下	5	1	1	1	1	1	1	1	7	1	1	1	1	2	1	1	8	1	1	1	2	5	1	1	1	3	1	1	1	1	4
女	20	400米	三级运动员以下	3	5	4	3	5	5	3	5	30	1	1	3	2	1	1	1	10	2	3	1	1	7	1	5	1	7	3	5	5	3	16
女	30	瑜伽	三级运动员以下	5	4	5	4	4	5	4	5	31	1	1	1	2	2	2	3	12	1	1	1	2	5	5	1	1	7	1	1	1	1	4
男	20	台球	三级运动员以下	2.5	3	2	2	5	2	2	2	18	3	1	3	1	3	1	2	14	3	2	3	1	9	2	2	2	6	4	4	3	2	13
男	32	足球	一级运动员	20	4	4	5	3	4	5	5	30	1	1	2	1	1	2	2	10	1	1	1	2	5	1	3	1	5	1	1	1	1	4
女	20	轮滑	三级运动员以下	2	4	3	3	2	3	5	3	23	5	3	5	1	2	2	1	19	1	1	1	3	6	3	3	3	9	3	2	2	3	10
女	22	网球	三级运动员以下	4	3	3	3	2	4	4	3	22	3	3	2	1	1	1	3	14	2	2	2	2	8	4	3	3	10	1	1	1	1	4
男	26	网球	三级运动员以下	5	5	5	4	4	4	4	4	30	2	4	2	2	2	1	1	14	5	4	4	5	18	4	3	2	9	2	2	1	2	7
男	29	武术	二级运动员	16	4	2	4	3	4	2	3	22	5	3	3	5	3	5	4	28	1	2	2	1	6	3	3	3	9	1	1	1	1	4
男	23	篮球	三级运动员以下	0	2	3	1	3	1	2	1	13	1	2	3	2	2	1	2	13	2	2	2	2	8	1	3	1	5	1	2	2	1	6
男	22	游泳	二级运动员	12	1	2	1	2	2	1	2	11	3	2	2	3	1	2	2	15	1	2	1	1	5	1	2	2	5	2	3	2	1	8
女	23	健美操	三级运动员以下	4	1	2	2	4	1	1	1	12	4	1	2	1	2	2	2	14	2	2	1	2	7	3	4	1	8	1	2	1	1	5
男	23	高山滑雪大回转	二级运动员	8	2	3	1	2	4	2	2	16	2	1	1	2	1	2	1	10	3	2	1	1	7	2	1	1	4	2	2	3	1	8
男	21	网球	三级运动员以下	2	1	1	1	1	1	2	2	9	2	2	2	1	2	2	2	13	3	3	3	1	10	2	2	3	7	5	4	5	5	19
男	20	田径	二级运动员	4	1	2	2	1	2	1	2	11	4	4	4	2	1	1	2	18	2	5	2	1	10	4	4	4	12	1	1	2	2	6
男	23	田径	二级运动员	5	2	2	1	2	2	2	2	13	1	2	2	1	1	1	2	10	2	2	2	1	7	2	3	2	7	4	5	5	5	19
女	22	单板滑雪	三级运动员以下	4	2	1	2	2	2	2	2	13	1	1	1	2	1	2	2	10	1	3	2	1	7	1	3	3	7	2	2	1	2	7
女	22	跳远	三级运动员以下	3	1	2	1	2	1	2	1	10	3	3	3	2	1	2	2	16	1	1	1	2	5	2	2	3	7	2	2	2	2	8
男	20	足球	二级运动员	5	3	5	3	2	5	5	3	26	5	5	5	2	1	1	1	20	1	3	1	1	6	5	1	5	11	1	2	2	2	7
男	24	羽毛球	三级运动员以下	2	2	1	2	3	1	2	2	13	5	1	2	2	2	1	2	15	3	1	2	2	8	1	1	2	4	1	2	2	1	6
男	23	啦啦操	二级运动员	3	3	4	5	5	5	5	4	31	2	2	2	2	2	1	1	12	2	2	2	3	9	2	4	2	8	2	2	2	1	7
女	21	高山滑雪大回转	二级运动员	6	1	3	1	1	2	1	1	10	3	1	1	2	2	1	1	11	1	1	1	2	5	2	1	2	5	2	3	3	1	9
女	21	单板大回转	二级运动员	5	1	1	2	1	1	2	1	9	3	1	2	1	1	3	1	12	1	4	1	1	7	2	1	1	4	1	2	3	1	7
女	22	冰壶	二级运动员	4	2	1	2	2	2	3	1	13	2	1	1	2	1	2	2	11	2	1	1	2	6	5	4	3	12	2	3	2	3	10
男	22	短道速滑	二级运动员	7	1	1	1	2	1	1	1	8	2	2	3	2	2	1	1	13	1	2	2	1	6	2	1	3	6	3	3	2	2	10
女	22	冰壶	二级运动员	4	1	2	1	1	2	1	3	11	1	3	2	1	1	1	2	11	1	1	2	1	5	1	2	1	4	1	3	1	2	7
男	23	足球	三级运动员以下	2	2	1	1	1	1	2	1	9	4	2	3	1	2	2	2	16	1	1	2	3	7	2	2	2	6	1	1	1	2	5
女	18	高山滑雪大回转	二级运动员	8	3	1	2	2	2	2	1	13	4	5	3	2	1	3	2	20	2	2	1	1	6	2	2	2	6	2	2	2	1	7
女	18	高山滑雪大回转	一级运动员	8	2	2	2	1	1	1	1	10	1	2	2	2	1	1	2	11	2	2	2	2	8	4	4	4	12	2	2	2	2	8
女	20	速度滑冰	二级运动员	5	2	1	2	1	1	1	2	10	1	1	1	2	3	1	2	11	1	1	1	1	4	3	2	1	6	1	1	1	1	4
女	20	高山滑雪大回转	三级运动员以下	2	1	1	1	1	1	2	3	10	2	3	1	1	3	2	1	13	1	2	4	4	11	2	2	1	5	2	4	2	2	10
男	22	高山滑雪大回转	二级运动员	5	1	1	1	1	1	2	2	9	2	1	2	2	2	2	1	12	1	3	2	1	7	3	1	1	5	1	1	1	1	4
女	21	单板大回转	三级运动员以下	3	3	2	3	2	4	2	2	18	3	5	4	2	2	2	1	19	2	2	2	1	7	1	2	1	4	2	2	1	1	6
女	16	滑冰	一级运动员	5	1	1	1	1	2	1	2	9	1	2	2	2	3	2	3	15	2	2	1	1	6	2	2	1	5	5	3	5	4	17
男	20	单板大回转	三级运动员以下	3	1	1	1	1	2	1	1	8	1	2	1	1	1	1	1	8	1	3	2	3	9	3	2	2	7	2	2	2	2	8
男	17	滑冰	二级运动员	4	1	2	2	2	1	1	1	10	2	2	1	2	3	2	2	14	1	2	1	1	5	1	2	2	5	2	3	2	2	9
女	18	冰球	三级运动员以下	4	1	1	1	1	2	1	1	8	2	1	1	2	2	1	2	11	2	1	1	1	5	2	2	1	5	1	1	1	1	4
男	22	滑冰	三级运动员以下	2	1	2	1	1	2	1	2	10	2	3	2	1	2	1	1	12	2	1	1	2	6	2	2	1	5	1	1	1	1	4
男	18	单板滑雪	三级运动员以下	2	4	5	3	3	4	5	4	28	3	1	1	1	1	1	2	10	2	3	2	1	8	5	5	4	14	2	1	3	1	7
男	20	滑雪	三级运动员以下	3	2	2	2	2	3	1	2	14	5	5	4	1	1	2	2	20	4	5	4	5	18	2	1	2	5	1	2	1	1	5
男	17	单板滑雪	一级运动员	7	2	2	1	1	3	2	1	12	4	4	4	5	4	5	5	31	2	2	2	2	8	1	3	2	6	2	1	2	2	7
女	19	单板滑雪	三级运动员以下	2	3	2	2	2	1	2	1	13	2	1	2	1	2	1	3	12	3	4	3	4	14	2	1	1	4	1	2	2	1	6
女	18	冰壶	三级运动员以下	1	1	1	1	2	1	1	2	9	1	2	2	5	5	4	5	24	5	5	5	5	20	1	1	1	3	3	1	2	3	9
女	21	冰球	三级运动员以下	2	2	1	1	2	1	1	2	10	2	1	2	5	4	4	5	23	3	2	3	1	9	1	3	2	6	5	5	2	2	14
女	17	冰球	三级运动员以下	2	2	1	2	2	2	2	2	13	2	1	2	2	3	1	2	13	5	5	3	5	18	4	4	4	12	3	2	2	2	9
女	17	滑冰	二级运动员	5	1	1	1	1	1	1	1	7	2	2	3	5	5	4	4	25	4	5	3	5	17	1	2	1	4	2	3	2	3	10
男	20	100米	一级运动员	8	1	1	2	2	1	1	1	9	2	2	1	5	4	5	4	23	1	1	1	1	4	2	2	2	6	1	1	1	1	4
男	19	200米	一级运动员	5	1	1	1	1	1	2	1	8	4	5	4	3	2	2	1	21	1	2	1	1	5	2	2	2	6	1	1	2	1	5
女	20	滑雪	二级运动员	6	2	2	1	1	1	1	1	9	2	1	2	1	2	3	1	12	5	5	5	4	19	1	3	1	5	2	1	1	1	5
女	22	单板滑雪	三级运动员以下	5	4	3	2	2	2	1	1	15	4	5	5	4	5	4	5	32	1	3	2	1	7	1	2	1	4	1	1	2	1	5
男	19	花滑	二级运动员	5	2	2	2	1	1	3	1	12	5	5	4	2	2	2	1	21	5	4	4	5	18	2	1	2	5	2	2	3	1	8
女	20	艺术体操	一级运动员	10	1	1	1	1	1	1	2	8	2	2	3	4	5	3	4	23	1	1	2	3	7	3	1	1	5	1	2	1	2	6
女	22	健美操	一级运动员	9	2	2	1	2	2	2	2	13	1	3	1	1	1	2	1	10	2	3	3	2	10	1	2	3	6	2	2	1	1	6
女	18	羽毛球	二级运动员	5	1	1	1	1	1	1	1	7	2	1	2	2	3	2	1	13	1	2	1	1	5	2	2	1	5	1	1	1	1	4
女	20	乒乓球	一级运动员	11	1	1	2	1	1	1	1	8	1	1	2	2	2	2	1	11	1	1	1	1	4	2	1	2	5	1	1	1	1	4
男	27	体操	一级运动员	16	1	1	1	1	1	4	1	10	2	2	1	1	3	1	1	11	4	4	5	5	18	5	4	4	13	1	1	1	1	4
女	18	滑冰	三级运动员以下	3	1	1	1	1	1	1	1	7	1	2	1	5	5	5	5	24	1	1	2	2	6	3	2	1	6	1	1	1	2	5
男	20	篮球	二级运动员	4	1	1	1	1	2	1	2	9	2	1	2	1	2	3	1	12	2	1	1	1	5	2	2	1	5	1	1	3	1	6
男	18	网球	二级运动员	5	1	1	1	1	2	2	1	9	2	2	2	2	1	2	2	13	1	1	1	1	4	1	2	1	4	2	2	2	1	7
女	17	滑冰	二级运动员	4	1	1	1	1	2	1	1	8	1	2	2	1	3	1	2	12	1	3	3	2	9	4	5	5	14	2	2	1	2	7
男	19	篮球	三级运动员以下	3	1	2	3	2	1	2	2	13	2	1	3	1	2	2	2	13	1	3	2	2	8	2	2	2	6	1	1	2	1	5
男	21	滑雪	三级运动员以下	5	1	1	2	1	1	3	2	11	2	1	3	2	2	1	1	12	1	1	1	1	4	5	4	4	13	2	2	3	2	9
男	17	滑冰	二级运动员	7	1	2	1	1	1	1	2	9	1	1	1	2	2	3	2	12	1	2	2	2	7	4	4	4	12	1	1	1	1	4
男	16	冰球	三级运动员以下	4	2	1	1	1	1	1	2	9	3	1	1	2	1	2	2	12	3	1	2	2	8	2	2	2	6	1	1	1	1	4
女	17	羽毛球	一级运动员	5	1	1	1	1	1	1	2	8	2	1	2	1	2	1	2	11	1	1	1	1	4	1	2	1	4	2	2	1	2	7
女	16	竞技健美操	二级运动员	4	1	2	1	1	1	1	2	9	2	3	1	2	1	1	2	12	2	2	2	2	8	3	3	5	11	5	3	5	4	17
男	17	足球	二级运动员	4	2	3	1	1	3	2	2	14	4	4	4	1	2	1	1	17	1	2	2	2	7	4	5	5	14	2	2	3	2	9
男	17	滑冰	一级运动员	8	1	1	2	1	2	1	2	10	2	1	1	1	3	1	2	11	1	1	2	2	6	1	1	2	4	5	4	5	5	19
女	19	滑冰	三级运动员以下	2	2	1	1	2	4	2	1	13	2	2	1	1	3	1	2	12	3	1	2	1	7	2	3	2	7	3	4	4	4	15
男	16	冰球	三级运动员以下	2	2	2	2	3	2	4	3	18	4	5	5	2	1	1	1	19	3	2	2	1	8	5	5	4	14	2	2	2	3	9
女	20	冰球	二级运动员	2	4	5	5	3	5	4	5	31	5	5	4	1	1	2	2	20	2	3	2	2	9	5	4	4	13	4	4	4	3	15
男	17	篮球	二级运动员	7	1	1	2	1	1	1	1	8	2	1	1	2	3	1	1	11	1	1	1	1	4	1	3	1	5	3	2	5	4	14
男	22	滑雪	二级运动员	5	3	5	4	2	4	5	4	27	1	1	2	2	1	1	3	11	2	1	2	1	6	1	2	1	4	2	1	2	2	7
男	20	网球	三级运动员以下	2	3	5	3	4	4	5	4	28	1	2	2	2	2	2	1	12	4	4	3	5	16	5	4	4	13	2	2	2	3	9
男	21	足球	三级运动员以下	5	1	1	1	2	2	1	2	10	1	1	1	5	5	4	5	22	1	2	1	1	5	3	1	1	5	4	4	5	5	18
男	19	滑雪	三级运动员以下	2	5	4	5	3	4	4	3	28	2	2	1	2	2	2	1	12	2	2	2	1	7	1	1	1	3	1	1	1	1	4
男	17	滑冰	三级运动员以下	4	5	4	5	3	5	2	4	28	2	2	3	2	2	2	1	14	5	5	4	2	16	2	2	1	5	5	3	4	3	15
男	19	滑冰	三级运动员以下	4	1	1	1	1	1	1	3	9	1	2	1	5	4	4	4	21	3	3	2	2	10	5	5	3	13	1	2	2	1	6
男	19	高山滑雪	二级运动员	5	1	2	1	1	2	1	2	10	4	5	4	1	1	2	2	19	2	1	2	1	6	2	2	3	7	2	2	1	2	7
男	24	单板大回转	三级运动员以下	0.5	4	3	5	5	4	5	4	30	3	3	3	1	1	2	2	15	3	1	2	1	7	3	3	3	9	2	2	2	1	7
男	15	冰壶	三级运动员以下	2	1	3	1	2	1	3	2	13	2	1	2	2	1	3	2	13	2	2	2	2	8	1	1	2	4	2	2	1	2	7
女	17	短道速滑	一级运动员	3	4	3	5	4	5	3	4	28	1	2	1	2	2	1	3	12	2	2	2	2	8	2	1	2	5	5	4	4	4	17
男	19	冰壶	二级运动员	5	1	1	1	1	1	1	2	8	2	1	1	1	2	2	2	11	1	1	1	2	5	2	1	2	5	2	1	2	2	7
女	20	足球	三级运动员以下	2	2	2	2	2	2	2	2	14	2	1	2	2	1	1	3	12	5	4	5	5	19	1	1	1	3	1	1	1	2	5
女	22	大回转	三级运动员以下	2	1	2	1	1	2	2	1	10	1	1	1	4	4	3	5	19	1	2	2	2	7	2	1	3	6	1	2	2	1	6
男	24	回转	二级运动员	4	3	2	2	2	1	2	2	14	3	4	3	2	2	1	1	16	2	1	1	3	7	2	3	2	7	1	2	2	2	7
男	15	速度滑冰	三级运动员以下	3	4	5	3	5	3	3	3	26	1	1	2	1	2	2	1	10	3	1	1	1	6	1	2	3	6	2	1	2	2	7
男	20	高山滑雪大回转	三级运动员以下	2	1	1	1	2	1	1	2	9	2	2	1	1	2	2	2	12	1	1	1	3	6	4	5	3	12	1	2	1	2	6
女	16	高山滑雪大回转	三级运动员以下	5	1	1	2	1	1	1	1	8	2	1	2	1	2	1	2	11	5	5	2	4	16	2	1	2	5	2	2	2	2	8
男	18	单板大回转	三级运动员以下	3	1	1	1	1	2	2	1	9	2	1	2	5	4	4	5	23	1	2	2	1	6	2	2	1	5	1	1	1	2	5
女	17	滑冰	三级运动员以下	4	1	2	1	1	2	1	1	9	2	2	1	2	1	1	1	10	1	1	1	2	5	1	2	1	4	1	1	1	2	5
男	19	单板大回转	二级运动员	2	1	1	1	1	1	1	1	7	2	2	1	1	2	2	1	11	2	1	2	2	7	2	2	1	5	1	1	1	1	4
男	22	滑冰	二级运动员	3	1	1	1	1	1	1	2	8	2	2	2	1	1	2	3	13	5	5	4	5	19	2	2	1	5	2	2	2	3	9
男	16	冰球	三级运动员以下	5	3	3	2	2	4	2	2	18	4	5	4	3	4	4	4	28	2	2	2	1	7	2	2	1	5	2	1	1	2	6
女	17	滑冰	三级运动员以下	3	1	1	1	2	1	1	3	10	2	1	2	1	2	2	1	11	5	5	4	5	19	1	2	1	4	1	1	1	1	4
男	20	单板滑雪	三级运动员以下	3	1	1	1	1	1	1	2	8	2	2	2	4	4	5	3	22	5	5	4	4	18	2	2	2	6	2	2	2	2	8
女	15	滑雪	三级运动员以下	3	1	2	1	2	1	1	2	10	1	1	1	4	5	4	4	20	5	5	5	4	19	2	2	2	6	2	2	2	2	8
女	16	单板滑雪	三级运动员以下	4	1	1	2	1	1	2	1	9	1	1	2	4	5	5	4	22	1	2	1	1	5	1	2	2	5	2	1	2	1	6
女	17	单板滑雪	一级运动员	3	1	1	2	1	1	1	1	8	1	1	1	3	2	1	1	10	1	2	3	3	9	3	1	1	5	1	1	1	2	5
女	21	冰壶	三级运动员以下	3	1	1	1	1	1	2	1	8	1	1	2	3	1	1	1	10	1	1	2	1	5	2	1	2	5	4	5	4	4	17
男	19	冰球	一级运动员	5	2	1	1	1	1	2	1	9	1	1	1	1	2	2	3	11	2	1	1	1	5	1	2	2	5	1	1	2	1	5
男	18	冰球	二级运动员	2	2	1	1	1	2	1	1	9	5	4	5	1	1	3	1	20	4	5	4	4	17	1	3	1	5	2	2	1	1	6
女	22	滑冰	三级运动员以下	4	1	1	1	1	1	1	3	9	1	3	1	4	4	4	5	22	1	1	1	1	4	5	4	5	14	3	3	4	5	15
男	21	100米	三级运动员以下	4	1	3	2	2	2	1	1	12	2	1	2	3	2	1	2	13	3	1	2	3	9	1	1	1	3	2	1	1	1	5
女	15	200米	三级运动员以下	5	5	4	2	4	5	5	4	29	5	4	3	2	2	1	1	18	3	1	2	2	8	1	2	1	4	2	2	1	2	7
男	18	滑雪	二级运动员	4	1	1	1	1	1	1	2	8	2	2	2	1	1	2	3	13	2	1	1	1	5	2	2	1	5	2	1	3	1	7
男	20	冰壶	二级运动员	4	1	2	2	2	1	1	1	10	2	2	1	1	2	2	1	11	2	1	1	1	5	2	1	2	5	1	1	1	2	5
男	20	滑雪	三级运动员以下	2	4	4	3	4	5	4	4	28	2	1	2	2	1	1	2	11	1	1	1	2	5	1	2	1	4	1	1	3	1	6
男	22	短道速滑	二级运动员	4	3	1	1	2	1	1	1	10	2	1	2	2	1	1	2	11	1	2	1	1	5	3	2	1	6	1	2	3	2	8
男	20	滑冰	三级运动员以下	4	1	2	1	1	2	1	2	10	2	1	1	1	2	1	1	9	2	1	2	2	7	2	1	1	4	4	3	4	5	16
女	24	网球	一级运动员	7	1	2	1	2	1	2	2	11	5	5	4	2	1	2	1	20	1	2	1	2	6	2	1	1	4	2	2	2	1	7
女	23	冰壶	三级运动员以下	4	2	1	2	2	2	2	3	14	1	2	2	2	1	2	2	12	1	1	2	2	6	1	1	2	4	2	2	1	3	8
女	17	武术	一级运动员	7	3	2	3	2	1	1	1	13	1	1	1	2	2	1	2	10	1	1	1	3	6	2	1	1	4	1	2	2	3	8
男	22	冰球	三级运动员以下	2	1	1	1	1	1	1	2	8	2	2	1	2	1	2	2	12	5	4	4	4	17	1	1	2	4	2	1	1	2	6
男	21	滑冰	三级运动员以下	5	5	5	3	4	5	3	4	29	1	1	1	5	4	3	5	20	1	2	1	1	5	1	2	2	5	4	2	5	5	16
女	22	越野滑雪	一级运动员	5	2	2	1	1	1	4	2	13	1	3	2	1	2	1	3	13	2	1	1	1	5	2	1	2	5	2	2	2	3	9
男	21	跆拳道	二级运动员	4	2	2	1	1	1	1	2	10	1	1	2	1	3	1	1	10	1	2	1	1	5	2	1	1	4	1	1	2	1	5
女	19	网球	一级运动员	6	1	1	1	2	1	1	3	10	1	2	2	1	3	2	1	12	1	2	2	1	6	1	2	1	4	2	2	2	2	8
男	21	滑冰	二级运动员	5	1	2	2	1	2	1	1	10	1	1	1	1	1	3	2	10	3	1	2	2	8	1	2	1	4	3	4	3	4	14
男	19	滑冰	三级运动员以下	5	4	2	5	4	5	5	4	29	2	1	2	1	1	3	1	11	1	2	1	1	5	5	5	5	15	1	1	2	1	5
男	15	武术	二级运动员	4	2	2	2	1	2	2	2	13	4	5	5	2	2	3	1	22	1	3	1	1	6	3	4	5	12	3	3	4	3	13
女	17	乒乓球	二级运动员	5	1	1	1	1	2	1	2	9	2	3	2	1	1	1	1	11	1	1	1	1	4	2	1	2	5	5	3	4	4	16
女	18	羽毛球	三级运动员以下	2	2	1	2	1	1	1	1	9	2	3	1	3	1	1	1	12	2	1	1	1	5	2	3	1	6	3	3	4	4	14
男	18	冰球	二级运动员	5	4	5	3	4	5	5	5	31	5	4	3	2	2	3	2	21	1	2	1	2	6	2	1	2	5	1	1	2	1	5
男	20	冰壶	三级运动员以下	2	1	1	1	1	2	1	3	10	1	2	1	2	1	1	2	10	5	1	1	1	8	1	3	2	6	1	1	2	1	5
男	18	冰壶	三级运动员以下	3	2	4	4	4	4	5	4	27	1	1	2	1	2	1	3	11	1	2	1	1	5	2	2	1	5	1	1	1	2	5
男	21	足球	二级运动员	4	4	4	4	5	5	5	5	32	4	5	3	2	1	2	1	18	1	2	2	3	8	1	3	1	5	2	1	1	1	5
女	20	健美操	二级运动员	3	5	4	4	4	4	3	4	28	1	2	1	3	1	2	2	12	2	2	1	2	7	1	2	2	5	3	3	4	4	14
女	21	跳高	一级运动员	5	1	2	1	1	2	1	2	10	2	3	2	3	1	1	2	14	1	2	1	1	5	1	2	3	6	1	1	2	1	5
男	21	网球	一级运动员	5	1	1	1	2	1	2	3	11	2	1	2	2	2	1	1	11	2	3	2	2	9	1	1	1	3	3	2	2	3	10
男	25	跑步	三级运动员以下	5	3	3	3	2	2	3	2	18	1	1	3	1	2	3	2	13	4	5	5	5	19	3	2	1	6	5	3	2	2	12
女	25	羽毛球	三级运动员以下	7	1	3	1	2	1	1	1	10	3	3	3	4	4	4	4	25	2	2	1	1	6	3	3	3	9	2	2	2	2	8
男	32	武术	二级运动员	20	3	4	5	5	5	5	4	31	5	1	2	1	1	1	1	12	1	1	1	2	5	5	5	1	11	1	1	2	1	5
男	23	足球	二级运动员	3	1	2	1	2	2	3	3	14	1	1	1	1	2	2	2	10	1	2	2	1	6	2	4	3	9	1	1	1	1	4
男	24	户外徒步	三级运动员以下	2	2	1	1	2	1	2	2	11	3	2	3	2	2	1	1	14	2	1	1	2	6	3	2	3	8	1	1	1	2	5
女	20	网球	三级运动员以下	3	2	1	2	2	1	1	2	11	4	1	4	3	2	2	1	17	1	1	1	3	6	1	1	1	3	1	1	2	2	6
女	20	跳远	三级运动员以下	5	2	2	1	1	2	2	1	11	1	3	1	2	2	1	1	11	2	2	2	1	7	2	1	1	4	2	3	3	2	10
男	22	跳远	二级运动员	9	1	1	1	1	1	2	1	8	1	1	2	1	2	2	1	10	2	1	1	1	5	2	1	1	4	1	2	1	3	7
男	22	跑步	三级运动员以下	7	2	4	1	2	2	3	1	15	1	1	1	2	2	2	2	11	1	1	1	2	5	2	1	2	5	1	1	2	1	5
男	22	跳高	三级运动员以下	3	1	1	1	1	2	1	1	8	1	2	1	1	1	2	3	11	4	4	4	4	16	2	1	1	4	3	3	5	5	16
女	22	短跑	一级运动员	7	2	1	1	1	2	1	1	9	1	1	1	4	4	4	5	20	5	5	5	4	19	2	1	2	5	2	2	2	2	8
女	23	羽毛球	三级运动员以下	7	1	1	1	1	1	1	2	8	2	3	2	4	4	4	4	23	1	1	2	3	7	4	5	5	14	1	2	1	3	7
男	22	短跑	三级运动员以下	4	1	1	1	1	1	1	2	8	2	2	2	1	1	1	2	11	5	4	5	4	18	1	1	1	3	1	1	2	1	5
男	24	羽毛球	三级运动员以下	6	1	1	1	1	2	1	1	8	2	2	2	5	4	4	4	23	1	1	1	2	5	2	1	2	5	2	1	1	2	6
男	23	铅球	三级运动员以下	5	5	4	5	2	3	5	4	28	1	2	3	1	1	2	1	11	3	4	5	4	16	2	1	1	4	2	2	3	2	9
女	17	乒乓球	三级运动员以下	5	1	1	1	1	2	1	2	9	1	1	2	5	5	4	4	22	2	1	2	1	6	2	2	1	5	2	3	2	2	9
男	21	短跑	三级运动员以下	4	1	1	1	1	1	1	2	8	2	3	2	3	2	2	2	16	1	1	1	1	4	4	5	5	14	1	2	2	1	6
女	17	跳远	三级运动员以下	3	1	1	2	1	1	2	2	10	2	2	2	2	1	1	3	13	1	1	2	2	6	2	1	2	5	2	2	2	1	7
女	19	羽毛球	三级运动员以下	4	2	2	1	2	2	1	1	11	1	1	2	1	1	1	2	9	4	5	5	5	19	3	1	2	6	2	2	3	1	8
男	20	800米	三级运动员以下	4	2	4	2	3	2	4	2	19	4	5	5	4	5	4	5	32	2	1	1	1	5	1	2	1	4	1	2	2	1	6
男	18	铅球	二级运动员	6	1	2	1	1	1	1	1	8	1	3	1	2	2	2	1	12	1	1	1	2	5	2	1	1	4	2	2	3	2	9
女	23	健美操	运动健将	8	2	1	2	2	2	1	1	11	1	1	1	3	2	2	2	12	2	1	3	2	8	2	2	1	5	5	2	3	2	12
男	18	羽毛球	二级运动员	5	1	1	1	1	1	1	2	8	3	3	1	1	3	2	1	14	1	1	1	1	4	2	1	2	5	2	2	2	2	8
男	18	短跑	二级运动员	5	1	1	1	1	1	1	1	7	1	2	2	1	2	3	2	13	2	1	1	2	6	2	1	1	4	2	1	3	2	8
男	21	长跑	二级运动员	5	1	2	2	2	1	2	1	11	1	2	2	1	2	1	2	11	2	1	2	1	6	2	1	2	5	1	1	1	1	4
女	20	长跑	三级运动员以下	4	1	2	2	1	1	1	1	9	1	1	2	2	2	2	1	11	4	4	3	3	14	2	1	2	5	3	3	2	3	11
男	24	跳远	二级运动员	5	4	1	2	2	2	1	3	15	2	1	1	4	4	4	3	19	2	1	1	2	6	2	1	2	5	3	2	4	5	14
男	19	跳远	三级运动员以下	4	2	4	1	2	2	3	1	15	2	1	1	1	1	1	1	8	1	3	2	2	8	2	2	2	6	2	1	2	2	7
男	17	乒乓球	二级运动员	7	1	1	1	1	1	1	1	7	1	3	1	1	1	2	1	10	1	2	2	2	7	1	1	2	4	2	2	1	2	7
男	20	跳高	一级运动员	8	1	2	2	1	2	2	1	11	1	1	1	2	1	1	1	8	2	2	1	1	6	2	1	3	6	1	1	1	2	5
男	22	铅球	一级运动员	7	2	2	3	2	1	1	1	12	2	2	2	1	1	1	3	12	4	5	4	4	17	2	2	1	5	4	2	1	3	10
男	21	铅球	三级运动员以下	5	4	5	3	4	4	5	5	30	2	1	2	5	5	4	5	24	1	2	1	1	5	2	3	1	6	1	1	1	1	4
女	23	长跑	三级运动员以下	5	1	1	2	2	2	2	2	12	2	2	2	3	1	3	1	14	1	1	1	3	6	2	1	2	5	1	1	3	2	7
女	18	羽毛球	三级运动员以下	7	2	1	2	2	2	2	2	13	5	4	4	1	2	2	1	19	3	5	3	5	16	1	2	2	5	1	1	1	1	4
女	17	长跑	三级运动员以下	6	1	2	1	1	1	1	1	8	2	2	2	4	5	4	4	23	1	1	1	2	5	1	2	2	5	1	2	2	2	7
男	19	乒乓球	一级运动员	8	1	1	1	2	1	1	2	9	1	2	1	2	1	2	2	11	5	5	4	2	16	4	5	5	14	3	2	5	4	14
女	22	短跑	三级运动员以下	5	2	1	1	2	1	1	1	9	2	1	2	4	5	4	5	23	4	5	4	4	17	2	2	2	6	4	2	4	4	14
女	20	短跑	三级运动员以下	4	2	1	1	2	1	3	1	11	1	2	1	3	5	3	5	20	1	4	2	1	8	1	2	3	6	2	2	2	2	8
女	21	跳远	三级运动员以下	4	3	3	2	2	2	3	2	17	5	4	5	2	1	1	2	20	2	1	2	2	7	2	2	2	6	4	2	4	5	15
女	20	跳高	一级运动员	7	2	3	2	2	4	4	2	19	4	5	5	3	1	2	1	21	2	2	2	2	8	1	2	1	4	1	1	1	1	4
女	22	健美操	一级运动员	8	5	2	5	4	3	5	4	28	2	1	2	3	2	1	1	12	1	2	1	1	5	4	4	4	12	5	3	5	4	17
男	24	滑冰	运动健将	8	1	2	1	2	1	1	1	9	1	1	2	1	2	1	3	11	2	1	1	2	6	3	2	1	6	1	1	2	2	6
女	23	短跑	二级运动员	6	1	1	1	2	1	1	1	8	1	1	2	1	1	2	2	10	2	2	1	1	6	3	1	1	5	2	2	2	2	8
女	22	羽毛球	二级运动员	6	1	1	1	1	1	1	2	8	1	1	2	1	2	1	1	9	1	2	2	2	7	2	3	2	7	1	1	1	2	5
男	24	乒乓球	三级运动员以下	7	2	2	1	1	1	1	2	10	2	2	3	2	2	2	1	14	2	1	1	1	5	3	1	2	6	4	3	5	5	17
男	20	长跑	三级运动员以下	4	3	5	1	2	3	3	2	19	5	4	5	1	2	1	3	21	2	2	2	2	8	3	1	1	5	1	2	1	2	6
男	22	铅球	三级运动员以下	4	1	1	1	1	2	2	2	10	1	2	2	1	1	1	1	9	2	3	1	1	7	1	1	2	4	2	2	3	2	9
女	17	艺术体操	二级运动员	6	1	2	2	2	2	2	1	12	2	2	2	1	2	2	1	12	2	2	5	3	12	2	2	2	6	5	2	3	3	13
男	23	蹦床	二级运动员	7	1	1	2	2	1	1	2	10	2	2	2	1	2	2	2	13	2	1	1	1	5	1	1	1	3	2	1	2	1	6
女	17	短跑	二级运动员	5	2	2	1	3	2	1	2	13	3	3	5	2	2	2	1	18	3	2	2	2	9	1	3	2	6	2	1	3	1	7
男	24	长跑	一级运动员	9	2	2	4	2	4	4	5	23	1	2	3	1	2	2	2	13	2	3	2	2	9	2	1	1	4	3	5	3	3	14
男	17	乒乓球	三级运动员以下	7	2	2	1	1	1	4	1	12	1	2	2	1	1	2	2	11	1	1	1	2	5	1	1	1	3	3	4	5	4	16
女	23	跳高	一级运动员	5	1	1	1	1	1	1	2	8	2	2	2	1	1	2	2	12	1	2	2	2	7	2	1	2	5	1	2	2	2	7
女	21	跳高	三级运动员以下	4	4	2	2	4	2	4	2	20	2	2	2	2	1	2	2	13	1	2	2	2	7	2	2	2	6	2	2	2	2	8
男	21	乒乓球	三级运动员以下	9	2	3	3	1	2	3	2	16	5	3	5	1	1	2	2	19	2	2	2	3	9	2	1	1	4	2	3	3	2	10
女	22	跳高	一级运动员	7	2	1	1	1	2	1	1	9	2	2	3	2	2	2	2	15	4	4	3	4	15	2	2	1	5	1	1	2	1	5
女	19	长跑	一级运动员	6	1	1	1	1	2	2	2	10	2	1	2	5	3	5	5	23	1	2	1	1	5	3	2	2	7	3	5	4	5	17
女	24	长跑	一级运动员	8	1	1	2	3	2	4	1	14	2	2	2	1	3	1	1	12	1	1	1	1	4	1	2	1	4	2	2	3	1	8
男	22	滑冰	一级运动员	5	3	4	4	2	2	5	1	21	2	2	1	1	3	1	1	11	1	1	1	1	4	5	3	5	13	2	2	2	1	7
女	23	羽毛球	三级运动员以下	6	1	1	1	1	1	1	2	8	1	2	1	2	2	1	1	10	2	4	1	1	8	3	2	1	6	4	3	5	5	17
女	22	健身	三级运动员以下	4	1	3	1	2	1	3	2	13	2	1	1	2	1	1	3	11	3	2	2	2	9	2	3	2	7	2	2	1	2	7
女	18	羽毛球	一级运动员	7	3	1	2	3	1	1	2	13	2	2	2	2	2	1	1	12	1	1	1	2	5	2	1	1	4	3	4	4	5	16
女	23	羽毛球	二级运动员	4	3	1	2	2	3	3	5	19	2	1	1	1	1	2	2	10	3	1	1	1	6	2	1	1	4	4	2	4	5	15
女	18	羽毛球	一级运动员	6	2	3	1	2	2	1	5	16	2	2	1	3	2	2	1	13	5	4	5	5	19	4	5	4	13	1	1	1	1	4
男	17	长跑	三级运动员以下	7	2	2	1	2	2	1	1	11	2	2	2	5	5	4	5	25	2	2	1	1	6	5	4	4	13	2	2	2	3	9
男	19	长跑	三级运动员以下	4	2	2	1	2	2	1	2	12	2	3	2	2	1	1	1	12	1	2	2	2	7	1	1	3	5	2	1	2	1	6
男	22	乒乓球	一级运动员	6	4	4	4	4	4	5	1	26	5	3	5	1	2	2	1	19	2	2	3	2	9	1	1	2	4	1	1	1	1	4
男	23	跳高	二级运动员	4	1	1	1	1	1	1	1	7	2	2	3	2	2	1	2	14	5	3	5	4	17	2	1	2	5	2	2	1	1	6
男	22	跳高	二级运动员	4	2	1	1	1	1	1	2	9	2	1	1	5	3	4	4	20	5	3	2	5	15	2	2	1	5	1	1	2	1	5
女	23	羽毛球	三级运动员以下	5	1	1	1	1	1	1	2	8	3	1	1	5	4	5	5	24	1	1	1	1	4	2	1	1	4	1	1	2	1	5
男	18	羽毛球	三级运动员以下	9	2	1	5	2	3	1	2	16	1	2	1	1	2	1	1	9	4	4	3	5	16	2	1	2	5	1	2	2	1	6
男	22	羽毛球	二级运动员	6	2	2	1	2	2	2	2	13	5	5	4	4	3	4	5	30	2	2	2	2	8	2	1	1	4	1	1	1	1	4
男	23	羽毛球	三级运动员以下	5	1	1	1	1	2	1	2	9	1	2	1	3	3	2	2	14	2	1	1	1	5	2	3	2	7	1	1	1	2	5
女	18	滑雪	三级运动员以下	9	1	1	2	2	1	1	2	10	1	3	2	1	3	1	2	13	5	5	4	4	18	2	1	2	5	2	2	2	2	8
女	21	短跑	一级运动员	5	2	2	1	1	1	1	1	9	1	1	1	4	4	5	5	21	1	2	1	1	5	1	2	3	6	1	1	2	1	5
女	23	羽毛球	三级运动员以下	7	2	1	2	2	1	2	2	12	1	3	2	1	1	2	2	12	2	1	1	2	6	2	2	2	6	1	1	1	2	5
女	23	跳高	一级运动员	5	1	2	1	2	1	3	2	12	2	2	1	1	1	3	1	11	1	1	2	3	7	5	4	5	14	1	1	1	1	4
男	24	铅球	三级运动员以下	4	2	1	3	2	2	1	4	15	2	1	2	1	2	1	2	11	2	2	1	2	7	2	2	1	5	2	2	3	1	8
男	24	短跑	一级运动员	7	2	1	1	1	2	1	3	11	2	2	1	1	2	2	1	11	2	1	2	3	8	1	3	1	5	1	1	1	2	5
女	18	跳高	二级运动员	9	2	1	1	1	2	1	1	9	2	2	2	1	2	1	1	11	4	4	4	4	16	1	1	1	3	2	2	2	1	7
男	22	乒乓球	一级运动员	10	3	4	1	2	4	3	2	19	2	1	2	4	3	2	3	17	2	1	1	2	6	5	5	4	14	2	2	2	1	7
男	21	乒乓球	三级运动员以下	8	3	2	3	3	2	2	5	20	1	3	2	3	4	5	4	22	5	4	4	5	18	1	1	2	4	5	5	4	5	19
女	20	跳高	三级运动员以下	3	2	2	3	1	3	3	2	16	5	4	3	2	3	3	2	22	2	1	2	2	7	2	1	1	4	2	1	2	3	8
女	23	短跑	三级运动员以下	2	1	1	1	1	1	2	2	9	2	1	2	2	1	2	2	12	3	1	1	2	7	2	2	1	5	1	1	2	1	5
女	18	排球	一级运动员	6	2	2	3	2	1	1	5	16	2	2	3	2	2	3	4	18	2	2	2	3	9	1	3	1	5	1	1	1	1	4
男	18	长跑	三级运动员以下	7	2	1	4	2	4	1	3	17	2	2	2	2	2	2	1	13	4	3	4	3	14	2	1	1	4	1	1	2	1	5
男	22	跳高	二级运动员	8	2	4	2	1	2	2	1	14	4	5	5	1	2	2	1	20	2	2	1	2	7	1	2	1	4	2	2	3	2	9
女	19	跳远	二级运动员	9	2	2	1	2	2	2	2	13	2	1	1	1	2	2	1	10	3	1	2	2	8	5	5	5	15	2	2	1	3	8
男	19	跳高	三级运动员以下	9	4	2	2	2	2	3	1	16	2	1	1	4	5	1	3	17	1	1	1	1	4	2	2	2	6	1	2	1	2	6
女	22	篮球	二级运动员	8	1	1	1	1	1	1	3	9	1	1	2	2	2	1	2	11	2	1	1	2	6	2	1	2	5	4	4	4	3	15
女	20	滑雪	三级运动员以下	4	1	1	1	1	1	1	1	7	1	1	2	2	1	1	3	11	1	2	1	1	5	2	1	1	4	2	1	2	3	8
男	23	篮球	一级运动员	7	2	2	2	3	3	2	2	16	1	2	1	1	2	2	2	11	5	4	4	5	18	5	4	3	12	2	2	3	2	9
男	21	网球	三级运动员以下	8	3	2	2	2	2	4	3	18	2	2	3	5	5	4	5	26	2	1	1	2	6	1	2	2	5	2	1	2	2	7
男	18	篮球	一级运动员	7	1	2	2	1	3	1	1	11	1	2	2	2	1	1	2	11	1	1	1	2	5	2	1	1	4	3	3	4	4	14
女	23	篮球	三级运动员以下	8	2	1	1	1	1	1	2	9	1	2	1	2	2	2	1	11	5	3	2	4	14	1	2	1	4	3	4	4	4	15
女	18	网球	三级运动员以下	8	4	1	2	2	2	2	1	14	1	1	1	2	1	2	1	9	1	3	2	2	8	1	1	2	4	2	1	1	1	5
女	20	羽毛球	二级运动员	7	2	2	2	2	2	4	2	16	1	1	3	2	3	1	1	12	2	2	1	1	6	2	2	1	5	3	4	5	3	15
男	20	羽毛球	三级运动员以下	6	2	2	1	3	2	4	5	19	2	2	2	2	1	4	5	18	5	4	5	5	19	2	1	2	5	1	1	1	2	5
女	20	跑步	二级运动员	8	1	2	2	2	2	1	2	12	1	1	1	2	1	3	1	10	1	3	2	2	8	1	2	1	4	1	1	1	1	4
男	20	篮球	三级运动员以下	5	2	2	1	1	1	1	2	10	2	1	2	1	1	1	1	9	2	3	2	3	10	1	3	2	6	3	5	3	4	15
女	24	单板大回转	三级运动员以下	4	3	3	2	2	2	3	2	17	2	2	1	3	1	1	1	11	4	4	5	4	17	1	3	1	5	1	2	2	3	8
男	17	足球	一级运动员	8	3	2	3	2	2	2	2	16	1	2	1	4	4	3	2	17	5	5	5	5	20	1	1	1	3	2	2	2	2	8
女	22	跑步	二级运动员	9	3	1	2	4	2	3	2	17	2	2	3	5	5	1	2	20	2	2	2	2	8	2	2	3	7	1	1	1	1	4
女	17	游泳	二级运动员	5	2	2	1	2	4	2	2	15	2	2	1	2	3	2	1	13	2	4	2	2	10	5	4	4	13	1	1	1	1	4
男	19	网球	三级运动员以下	7	3	3	2	3	5	2	2	20	1	2	1	4	5	1	1	15	5	4	4	5	18	3	2	1	6	1	1	1	1	4
女	21	网球	三级运动员以下	8	1	2	1	1	1	1	2	9	3	2	1	1	2	2	1	12	1	3	1	1	6	1	2	2	5	3	5	5	5	18
女	19	足球	二级运动员	8	2	1	1	1	1	1	5	12	1	1	2	1	1	3	4	13	4	3	4	5	16	2	2	1	5	1	2	2	1	6
女	24	网球	三级运动员以下	8	3	2	2	2	2	3	1	15	2	1	1	1	2	2	1	10	2	2	2	1	7	1	2	1	4	4	5	4	4	17
女	23	乒乓球	三级运动员以下	4	2	2	1	2	2	1	2	12	1	1	1	2	2	1	2	10	4	4	4	5	17	1	2	2	5	1	3	2	2	8
女	22	弓箭	三级运动员以下	8	4	3	2	5	2	3	2	21	2	3	2	3	2	1	2	15	1	1	1	2	5	2	1	2	5	1	1	1	1	4
女	21	网球	三级运动员以下	6	3	2	3	2	3	5	5	23	3	1	1	2	1	5	4	17	2	3	4	2	11	4	4	4	12	1	1	1	1	4
女	19	乒乓	二级运动员	4	3	2	2	2	2	4	2	17	1	2	1	5	5	2	1	17	2	3	2	2	9	1	2	1	4	3	5	5	4	17
女	20	跑步	三级运动员以下	9	1	2	1	1	1	2	2	10	1	2	3	2	2	3	2	15	1	2	1	1	5	2	2	2	6	2	2	3	1	8
男	22	跑步	三级运动员以下	8	2	2	1	1	1	1	2	10	1	3	2	1	2	3	2	14	1	2	1	1	5	2	1	2	5	1	2	2	2	7
女	20	滑雪	三级运动员以下	8	2	2	2	3	2	1	5	17	1	2	2	1	2	4	4	16	3	4	4	4	15	2	1	1	4	3	2	2	1	8
女	24	篮球	三级运动员以下	6	2	1	1	1	1	2	2	10	1	2	1	2	1	1	2	10	1	4	2	1	8	1	1	3	5	1	1	1	2	5
男	20	网球	二级运动员	7	2	2	1	2	1	2	3	13	1	3	1	2	1	5	3	16	2	2	2	1	7	1	2	1	4	1	1	1	2	5
女	23	1500米	二级运动员	8	3	2	3	2	2	3	1	16	2	1	1	5	4	1	1	15	2	2	2	2	8	1	1	2	4	4	4	4	4	16
男	24	器械	三级运动员以下	5	2	3	2	2	2	3	3	17	2	2	1	4	5	1	1	16	2	2	1	1	6	3	1	1	5	2	2	3	1	8
男	23	跆拳道	三级运动员以下	6	2	2	3	2	2	3	2	16	1	1	1	4	5	2	1	15	1	1	1	1	4	1	3	2	6	1	2	1	2	6
男	19	足球	二级运动员	9	2	1	1	2	4	2	1	13	2	1	2	2	1	3	1	12	2	3	2	1	8	1	1	3	5	4	5	4	5	18
男	20	轮滑	三级运动员以下	8	1	2	1	2	2	2	5	15	3	3	1	1	1	5	3	17	5	5	5	4	19	1	1	1	3	2	2	1	2	7
女	21	网球	二级运动员	9	2	4	2	4	3	3	2	20	4	5	5	2	2	2	2	22	2	2	3	2	9	1	2	1	4	3	1	1	3	8
男	18	网球	三级运动员以下	5	2	2	1	2	1	2	2	12	2	2	1	2	2	1	1	11	4	4	4	5	17	2	3	1	6	5	5	5	4	19
男	22	武术	三级运动员以下	7	1	1	2	1	2	2	1	10	2	2	2	2	2	2	2	14	1	1	1	1	4	2	1	2	5	1	1	1	1	4
女	20	篮球	三级运动员以下	6	3	3	2	3	4	4	2	21	5	4	5	1	1	2	2	20	5	4	4	5	18	4	5	5	14	2	1	2	2	7
女	21	游泳	三级运动员以下	4	1	1	1	1	1	1	4	10	1	2	2	2	1	3	5	16	1	1	1	1	4	2	1	2	5	2	5	4	5	16
男	24	健美操	三级运动员以下	5	2	3	3	2	2	5	2	19	5	4	5	2	2	1	2	21	4	5	4	4	17	2	2	1	5	5	3	4	5	17
女	19	高山滑雪大回转	三级运动员以下	4	2	2	1	2	2	3	2	14	2	2	2	2	1	2	1	12	2	2	2	1	7	1	1	1	3	2	1	2	2	7
男	23	网球	三级运动员以下	8	1	1	1	2	2	2	2	11	5	4	4	1	1	2	1	18	5	4	3	4	16	2	2	1	5	2	2	1	1	6
女	20	单板	三级运动员以下	9	4	3	2	2	1	2	2	16	3	1	1	2	2	1	1	11	3	2	2	1	8	2	1	2	5	5	3	3	5	16
男	20	追逐	三级运动员以下	5	2	2	3	3	2	3	1	16	4	4	4	1	2	1	2	18	5	5	4	4	18	1	2	1	4	1	1	1	1	4
女	21	滑冰	三级运动员以下	3	1	1	1	1	1	1	2	8	3	1	2	1	1	2	3	13	3	1	1	2	7	2	1	2	5	3	3	5	5	16
男	24	高山滑雪	三级运动员以下	8	3	3	4	2	5	2	2	21	4	5	5	1	1	3	2	21	2	2	1	1	6	2	1	1	4	1	2	2	1	6
女	24	乒乓球	三级运动员以下	8	2	1	3	2	3	3	2	16	1	1	2	1	2	2	2	11	4	4	5	3	16	1	2	2	5	5	5	3	4	17
男	23	跳远	一级运动员	8	3	2	1	3	2	4	1	16	1	1	3	1	3	1	2	12	1	2	2	1	6	2	3	2	7	1	1	1	1	4
女	20	瑜伽	三级运动员以下	6	2	2	2	1	1	2	1	11	5	5	3	1	3	1	2	20	2	1	1	1	5	2	1	1	4	2	2	1	3	8
男	17	标枪	二级运动员	8	4	3	3	2	5	2	2	21	4	5	3	4	5	2	2	25	5	4	4	5	18	2	2	2	6	3	3	2	2	10
男	18	跳高	三级运动员以下	8	1	1	1	1	1	1	3	9	2	1	1	2	3	5	3	17	5	5	4	4	18	1	1	2	4	1	1	1	2	5
女	24	短跑	三级运动员以下	7	2	3	2	1	1	3	1	13	2	1	1	2	1	1	1	9	3	1	2	1	7	1	2	1	4	1	1	1	1	4
男	21	铅球	三级运动员以下	5	2	3	3	2	2	2	1	15	2	1	1	2	2	1	1	10	2	1	1	2	6	3	3	5	11	3	5	4	5	17
女	17	羽毛球	三级运动员以下	7	3	2	3	4	3	5	1	21	1	2	1	5	4	1	2	16	2	1	1	1	5	2	1	1	4	1	2	2	1	6
女	19	长跑	二级运动员	5	1	3	2	3	2	2	2	15	5	5	5	1	2	2	2	22	2	2	1	1	6	2	2	2	6	2	3	3	2	10
男	23	跳高	三级运动员以下	4	3	3	5	2	4	5	1	23	1	1	1	4	5	2	2	16	2	1	2	3	8	1	3	1	5	3	3	2	1	9
男	20	乒乓球	二级运动员	7	3	2	3	2	5	4	2	21	4	5	5	2	3	1	2	22	1	2	1	1	5	1	1	3	5	1	1	2	1	5
女	23	乒乓球	二级运动员	8	3	3	1	3	3	4	2	19	1	2	3	5	5	2	1	19	5	3	4	4	16	5	4	5	14	2	2	2	1	7
男	20	跳高	三级运动员以下	9	4	2	5	2	1	4	1	19	1	1	2	5	4	1	2	16	1	2	2	1	6	2	3	2	7	3	3	1	2	9
女	17	羽毛球	三级运动员以下	4	2	2	1	2	1	4	2	14	2	2	3	2	2	2	1	14	4	4	2	5	15	1	2	2	5	1	1	1	1	4
男	22	铅球	一级运动员	6	1	1	2	1	1	1	5	12	2	1	1	1	1	3	4	13	2	2	1	1	6	2	2	1	5	5	2	4	4	15
男	19	跳远	三级运动员以下	5	3	3	3	3	2	4	2	20	1	2	1	4	5	3	2	18	3	3	4	1	11	2	1	2	5	2	3	1	2	8
男	20	跳远	三级运动员以下	8	2	2	2	1	1	2	5	15	2	1	3	2	1	5	4	18	1	2	1	1	5	2	1	3	6	2	2	5	3	12
女	21	乒乓球	二级运动员	4	2	1	1	1	1	1	1	8	2	1	2	2	1	2	2	12	1	2	1	1	5	1	1	2	4	1	2	1	1	5
男	23	长跑	二级运动员	6	5	4	4	4	3	4	3	27	4	4	4	1	2	4	5	24	1	3	3	5	12	4	5	5	14	4	3	4	4	15
男	20	乒乓球	三级运动员以下	9	2	1	2	1	1	3	2	12	4	5	3	2	3	1	1	19	1	5	1	1	8	1	1	2	4	1	2	1	2	6
男	19	长跑	三级运动员以下	7	2	1	2	2	1	2	2	12	1	2	2	2	2	2	1	12	2	1	1	2	6	1	1	2	4	1	2	2	1	6
男	22	铅球	三级运动员以下	6	2	3	1	1	1	2	2	12	2	1	2	2	2	2	1	12	2	2	1	1	6	1	1	2	4	2	1	2	1	6
女	17	乒乓球	三级运动员以下	6	1	1	1	1	2	1	2	9	1	1	2	1	1	1	2	9	1	1	1	1	4	1	3	1	5	1	2	1	3	7
男	23	跳高	二级运动员	8	2	3	2	2	4	2	2	17	1	2	1	2	3	1	2	12	2	2	2	2	8	2	3	2	7	1	2	1	2	6
女	22	跳远	三级运动员以下	4	1	1	1	2	1	2	2	10	2	1	1	1	2	2	1	10	2	2	2	1	7	1	2	1	4	1	1	1	1	4
女	21	跳高	一级运动员	5	2	3	2	4	2	2	3	18	3	2	1	5	4	1	1	17	1	1	2	2	6	2	1	3	6	3	3	2	2	10
男	18	铅球	二级运动员	4	1	2	1	1	2	2	2	11	1	2	2	1	1	2	1	10	1	2	2	2	7	1	1	1	3	2	2	2	1	7
男	20	长跑	三级运动员以下	4	1	2	2	1	2	1	2	11	1	2	2	2	2	1	2	12	2	2	2	1	7	3	1	2	6	2	1	2	1	6
女	22	长跑	二级运动员	9	1	1	1	3	3	4	2	15	2	1	1	1	2	2	1	10	2	3	2	2	9	1	1	2	4	1	2	2	1	6
男	17	羽毛球	一级运动员	7	2	4	2	4	4	1	1	18	1	3	2	4	5	1	1	17	2	1	1	1	5	2	2	2	6	2	2	2	1	7
女	18	滑雪	二级运动员	5	4	2	3	3	3	3	2	20	1	1	3	2	1	2	2	12	4	1	5	4	14	4	5	5	14	2	1	1	2	6
男	21	单板滑雪	一级运动员	2	1	2	2	1	1	2	2	11	2	1	2	1	2	2	1	11	3	1	2	2	8	1	2	2	5	2	2	1	1	6
女	15	花滑	三级运动员以下	3	5	1	3	3	3	2	4	21	5	4	3	2	2	4	4	24	3	4	4	3	14	5	5	4	14	3	3	4	4	14
女	19	艺术体操	二级运动员	3	1	1	1	1	1	1	1	7	2	3	2	1	2	2	1	13	1	2	2	2	7	2	2	3	7	3	2	2	2	9
男	18	健美操	一级运动员	3	1	2	1	1	2	1	1	9	1	1	1	3	1	2	2	11	2	1	1	1	5	2	2	1	5	1	1	3	1	6
男	16	羽毛球	一级运动员	2	3	2	2	1	2	3	2	15	2	2	1	1	1	1	2	10	2	1	2	2	7	5	3	5	13	1	2	1	2	6
女	18	乒乓球	二级运动员	2	1	1	1	2	2	1	1	9	2	2	1	1	2	1	1	10	3	1	2	1	7	1	2	3	6	1	3	1	2	7
女	15	体操	一级运动员	6	3	2	2	2	2	2	5	18	2	2	1	2	1	4	5	17	1	2	1	3	7	2	1	2	5	3	3	5	4	15
男	22	滑冰	三级运动员以下	5	2	3	1	1	3	2	1	13	2	2	1	2	1	1	1	10	2	2	4	2	10	1	1	1	3	2	1	1	1	5
女	20	篮球	二级运动员	5	1	1	1	1	1	1	1	7	2	1	1	2	1	1	1	9	3	1	2	1	7	1	2	1	4	1	1	2	1	5
男	19	网球	二级运动员	5	1	2	1	1	2	1	5	13	1	2	2	1	2	5	4	17	1	2	1	1	5	2	1	1	4	3	1	4	4	12
男	20	滑冰	二级运动员	3	2	2	2	2	2	2	5	17	2	2	2	2	1	4	5	18	2	2	2	3	9	1	2	1	4	4	3	4	4	15
女	20	篮球	三级运动员以下	4	1	1	1	1	2	1	1	8	1	2	2	2	2	1	2	12	1	1	1	1	4	1	1	1	3	1	3	1	2	7
男	17	滑雪	三级运动员以下	5	2	2	2	2	3	3	1	15	2	2	1	2	1	2	2	12	3	2	1	2	8	5	4	5	14	1	1	2	1	5
女	22	滑冰	一级运动员	5	1	1	2	2	2	2	2	12	1	2	2	2	2	2	3	14	1	1	1	1	4	2	1	1	4	2	2	3	1	8
女	18	冰球	二级运动员	3	5	3	3	3	4	5	2	25	1	1	2	5	4	3	2	18	2	2	3	5	12	2	1	2	5	3	3	2	2	10
男	17	羽毛球	三级运动员以下	3	2	4	2	3	2	2	1	16	3	1	2	4	5	2	3	20	1	2	3	2	8	2	2	1	5	5	2	2	2	11
女	16	竞技健美操	三级运动员以下	2	1	1	2	1	3	1	5	14	1	2	1	2	1	5	4	16	1	1	1	2	5	2	2	1	5	2	2	3	4	11
男	20	足球	三级运动员以下	5	4	3	2	2	2	4	2	19	1	1	1	5	4	2	3	17	1	3	2	1	7	2	2	1	5	3	2	1	1	7
男	19	滑冰	三级运动员以下	4	2	1	1	2	2	2	2	12	2	2	3	2	1	1	1	12	1	3	1	1	6	2	1	1	4	2	2	2	2	8
女	21	滑冰	三级运动员以下	5	2	1	2	2	2	1	1	11	3	1	2	2	1	2	1	12	2	2	3	2	9	1	2	1	4	2	2	1	2	7
男	20	冰球	三级运动员以下	4	2	2	1	1	2	2	2	12	1	2	1	2	1	1	2	10	5	1	2	1	9	2	2	1	5	2	1	2	1	6
男	15	冰球	三级运动员以下	2	3	3	2	1	3	3	2	17	2	1	2	2	2	2	1	12	2	3	2	2	9	5	4	5	14	2	1	2	1	6
男	20	篮球	三级运动员以下	4	1	1	2	2	2	1	1	10	5	5	5	1	1	1	1	19	5	2	2	1	10	2	2	2	6	1	2	1	2	6
男	17	滑雪	一级运动员	4	2	3	1	1	2	1	2	12	2	1	1	2	1	1	2	10	2	1	1	2	6	2	2	2	6	1	1	1	1	4
女	19	网球	三级运动员以下	5	2	1	1	1	2	1	2	10	2	2	2	2	2	2	1	13	2	1	1	2	6	1	2	2	5	1	1	2	2	6
女	22	足球	三级运动员以下	3	1	1	1	2	1	3	5	14	1	1	1	1	1	5	3	13	1	1	1	2	5	1	1	2	4	4	4	5	4	17
男	19	滑雪	三级运动员以下	2	2	3	2	1	2	2	1	13	1	1	2	1	1	2	1	9	2	1	2	4	9	1	1	3	5	2	3	2	2	9
男	17	滑冰	三级运动员以下	5	1	4	2	1	2	2	1	13	2	2	1	1	3	2	1	12	3	1	2	3	9	4	4	4	12	1	1	1	1	4
女	19	滑冰	三级运动员以下	3	3	2	1	3	3	3	2	17	2	3	2	1	1	2	2	13	2	4	3	2	11	4	4	4	12	1	1	1	1	4
女	18	高山滑雪	二级运动员	3	2	2	3	2	2	1	1	13	2	1	1	1	3	2	1	11	2	1	1	1	5	2	1	3	6	2	1	1	2	6
女	15	单板大回转	三级运动员以下	5	3	3	2	2	3	5	2	20	2	2	1	2	1	1	1	10	3	4	3	4	14	3	2	1	6	2	2	2	1	7
女	17	冰壶	三级运动员以下	5	2	2	1	1	2	2	2	12	2	2	1	1	2	1	2	11	2	2	1	1	6	3	2	1	6	1	1	1	2	5
男	17	短道速滑	三级运动员以下	5	3	2	2	2	4	3	2	18	1	1	1	2	1	2	1	9	1	3	3	2	9	1	2	2	5	1	1	1	2	5
男	21	冰壶	三级运动员以下	4	1	1	2	1	1	1	1	8	1	1	2	1	1	1	1	8	1	3	2	2	8	2	2	2	6	2	1	2	1	6
男	22	足球	三级运动员以下	3	2	3	2	1	2	2	3	15	2	2	2	1	1	1	3	12	2	1	2	3	8	1	1	1	3	1	1	1	1	4
女	19	大回转	三级运动员以下	5	1	2	1	2	1	1	2	10	2	2	1	2	1	1	1	10	3	1	1	2	7	1	2	1	4	2	2	2	2	8
男	20	回转	三级运动员以下	3	2	1	2	1	2	2	1	11	1	2	2	2	2	2	2	13	1	2	1	2	6	1	1	3	5	1	2	1	1	5
男	20	速度滑冰	三级运动员以下	3	2	2	2	2	1	3	2	14	2	2	2	2	2	1	3	14	2	2	2	2	8	1	2	2	5	2	2	1	2	7
男	20	高山滑雪	二级运动员	4	1	1	2	2	1	2	4	13	2	1	1	2	1	4	4	15	1	1	1	1	4	1	3	2	6	3	2	4	4	13
女	20	高山滑雪大回转	三级运动员以下	4	2	2	2	2	1	1	2	12	1	2	2	1	2	1	2	11	3	3	2	1	9	2	2	2	6	1	1	1	1	4
女	17	单板大回转	三级运动员以下	3	2	2	2	2	1	1	1	11	1	3	2	2	2	1	2	13	2	2	2	1	7	5	5	4	14	2	2	2	2	8
女	17	滑冰	二级运动员	5	1	2	2	2	2	1	1	11	1	2	2	2	1	1	2	11	2	1	1	1	5	2	2	1	5	1	1	1	1	4
女	19	单板大回转	一级运动员	5	2	1	2	1	2	2	1	11	2	1	1	2	2	1	2	11	2	1	2	2	7	2	1	2	5	1	2	1	2	6
女	21	滑冰	三级运动员以下	3	1	1	2	1	2	1	2	10	2	1	2	2	3	2	3	15	1	2	1	2	6	1	2	1	4	2	2	3	1	8
女	18	冰球	三级运动员以下	3	4	2	3	3	2	3	1	18	2	1	2	1	2	1	2	11	5	1	3	2	11	5	4	5	14	2	2	2	3	9
男	20	滑冰	三级运动员以下	3	5	5	2	3	2	3	2	22	1	3	1	4	5	2	1	17	2	4	2	3	11	1	2	1	4	3	3	3	1	10
男	20	单板滑雪	三级运动员以下	2	1	3	1	2	3	2	3	15	2	2	3	1	2	4	5	19	2	2	2	3	9	4	5	4	13	3	2	4	4	13
女	15	滑雪	三级运动员以下	2	2	2	2	2	2	3	1	14	1	1	1	2	3	1	1	10	2	1	1	2	6	2	2	2	6	2	4	3	2	11
男	22	单板滑雪	三级运动员以下	3	4	2	2	2	3	3	3	19	2	3	1	3	1	1	3	14	4	3	3	2	12	1	2	1	4	1	1	1	1	4
女	21	单板滑雪	三级运动员以下	5	2	1	2	3	1	3	1	13	2	2	2	2	2	1	1	12	2	2	2	3	9	2	1	1	4	2	2	2	1	7
女	22	冰壶	一级运动员	2	2	1	1	4	3	2	1	14	5	4	3	1	2	2	3	20	3	2	2	2	9	3	3	1	7	1	1	2	2	6
女	17	武术	三级运动员以下	2	5	4	2	2	5	2	2	22	2	3	2	5	5	2	2	21	3	1	1	2	7	1	1	2	4	2	1	2	1	6
男	22	冰球	三级运动员以下	3	3	2	2	2	3	5	2	19	2	1	3	4	5	3	2	20	1	1	3	3	8	1	1	2	4	3	2	1	2	8
男	19	滑冰	三级运动员以下	3	3	2	1	2	1	1	2	12	2	2	2	2	2	3	2	15	2	2	2	1	7	1	2	3	6	2	1	1	3	7
男	18	越野滑雪	二级运动员	4	4	2	3	2	4	3	2	20	2	1	2	4	4	1	2	16	3	1	2	2	8	2	1	2	5	3	2	2	1	8
男	17	跆拳道	三级运动员以下	5	2	4	1	1	2	2	2	14	2	2	1	2	2	2	1	12	2	1	2	3	8	3	1	2	6	1	1	1	2	5
男	20	网球	二级运动员	3	1	1	2	1	2	2	5	14	2	1	3	1	2	4	5	18	2	1	1	2	6	2	2	1	5	2	3	4	4	13
女	21	滑冰	三级运动员以下	5	1	2	2	1	1	2	1	10	1	2	2	2	2	2	1	12	2	3	2	2	9	2	2	2	6	3	4	1	2	10
男	17	滑冰	三级运动员以下	2	2	2	3	2	3	4	2	18	1	2	2	1	3	2	2	13	3	2	2	3	10	5	5	3	13	1	2	2	1	6
女	20	武术	三级运动员以下	3	4	3	4	3	2	2	3	21	2	2	1	4	5	1	2	17	1	1	2	1	5	3	3	1	7	2	3	3	3	11
男	17	乒乓球	三级运动员以下	4	2	1	1	4	2	4	5	19	2	2	2	1	1	5	4	17	3	2	2	2	9	5	5	4	14	2	3	3	4	12
女	15	羽毛球	三级运动员以下	3	2	1	1	2	2	1	3	12	2	2	1	1	3	4	5	18	3	2	2	1	8	1	2	1	4	5	3	4	4	16
男	20	冰球	三级运动员以下	4	4	3	3	2	2	3	2	19	2	2	1	4	4	2	1	16	1	2	2	2	7	2	2	2	6	2	1	1	1	5
男	21	冰壶	三级运动员以下	2	2	2	2	1	1	2	2	12	5	4	4	1	2	1	2	19	1	3	3	2	9	1	3	1	5	2	2	2	1	7
女	18	冰壶	三级运动员以下	5	1	2	1	1	1	2	2	10	1	1	2	2	2	1	2	11	2	2	2	2	8	1	1	1	3	1	1	2	1	5
女	20	足球	二级运动员	3	2	2	3	2	1	3	2	15	2	3	2	1	1	1	1	11	3	2	4	2	11	1	1	1	3	2	2	2	1	7
男	15	健美操	三级运动员以下	5	3	2	2	2	2	2	2	15	1	1	1	1	2	1	2	9	5	2	2	1	10	2	2	1	5	3	3	2	2	10
男	17	跳高	三级运动员以下	2	4	5	3	2	4	2	2	22	2	1	2	5	4	2	2	18	1	2	2	1	6	2	2	1	5	2	3	1	2	8
男	18	网球	二级运动员	2	2	2	2	2	2	3	1	14	2	3	1	2	1	1	2	12	3	1	3	3	10	2	2	2	6	2	2	1	2	7
男	19	跑步	二级运动员	2	2	2	2	2	2	2	1	13	3	5	4	2	1	2	2	19	3	1	2	2	8	2	1	2	5	1	2	1	2	6
男	20	羽毛球	二级运动员	4	2	3	2	2	3	2	1	15	3	5	4	2	1	1	2	18	3	3	3	3	12	3	5	4	12	3	2	2	3	10
男	20	武术	一级运动员	3	3	1	2	2	1	1	1	11	2	1	2	2	1	1	1	10	2	2	1	1	6	1	1	1	3	2	2	2	2	8
女	21	足球	一级运动员	3	1	3	3	2	2	2	2	15	1	3	1	1	2	3	1	12	3	1	2	2	8	2	2	1	5	2	3	2	2	9
女	21	户外徒步	三级运动员以下	5	3	2	2	1	1	2	5	16	2	1	2	1	2	4	4	16	3	2	2	1	8	4	4	4	12	3	3	4	4	14
女	21	网球	一级运动员	4	1	2	1	1	1	1	2	9	2	2	1	1	3	2	1	12	1	1	2	2	6	2	2	3	7	2	1	1	2	6
女	22	跳远	一级运动员	5	2	1	2	2	1	1	5	14	1	1	2	2	1	5	5	17	1	2	1	1	5	1	1	1	3	3	4	4	5	16
女	22	跳远	二级运动员	2	1	1	1	1	2	1	2	9	2	1	2	1	2	2	2	12	1	2	2	1	6	2	1	1	4	1	1	1	1	4
男	19	跑步	二级运动员	2	1	1	1	1	2	1	1	8	2	2	1	1	1	1	1	9	1	1	1	1	4	1	2	1	4	2	2	1	2	7
男	19	跳高	一级运动员	3	2	1	1	1	1	3	3	12	2	1	1	2	1	5	4	16	1	2	1	2	6	1	2	2	5	3	4	4	4	15
男	20	短跑	三级运动员以下	4	4	2	4	2	2	2	2	18	2	1	2	4	5	3	2	19	2	2	1	1	6	2	2	1	5	1	2	2	1	6
女	20	羽毛球	二级运动员	5	1	1	1	1	2	3	1	10	1	2	2	2	2	1	1	11	3	3	3	2	11	2	1	1	4	2	2	2	2	8
男	15	短跑	一级运动员	5	1	1	1	2	1	2	3	11	1	2	1	1	1	1	2	9	1	3	2	1	7	2	3	2	7	2	4	3	3	12
女	18	羽毛球	三级运动员以下	2	2	2	2	2	2	1	3	14	2	2	3	1	2	1	1	12	1	3	1	1	6	2	3	2	7	1	1	2	2	6
男	18	铅球	三级运动员以下	5	1	1	1	2	1	1	4	11	2	1	2	1	1	3	5	15	1	1	1	2	5	1	1	2	4	3	3	5	4	15
男	19	乒乓球	一级运动员	6	2	3	1	2	2	3	1	14	4	5	5	1	1	2	2	20	2	2	2	3	9	3	2	2	7	1	1	1	2	5
男	22	短跑	三级运动员以下	5	3	1	2	3	2	3	1	15	2	1	1	4	4	1	1	14	1	1	1	3	6	1	2	1	4	2	1	1	1	5
男	20	跳远	二级运动员	5	3	2	2	2	3	2	1	15	2	2	1	2	3	1	2	13	2	1	1	1	5	1	2	2	5	1	1	2	1	5
女	22	羽毛球	三级运动员以下	5	2	2	2	1	2	2	1	12	2	1	2	3	1	1	2	12	2	2	1	2	7	5	4	4	13	2	2	3	1	8
男	21	800米	三级运动员以下	5	2	1	1	1	1	3	5	14	1	3	1	1	2	5	3	16	1	2	1	1	5	2	2	2	6	2	3	5	4	14
男	20	铅球	三级运动员以下	3	2	3	1	1	2	2	1	12	1	1	1	2	2	2	1	10	1	1	1	3	6	2	1	1	4	1	1	1	1	4
女	21	健美操	三级运动员以下	5	1	2	1	1	2	2	2	11	2	2	1	2	1	1	2	11	1	2	3	3	9	1	2	2	5	2	3	1	3	9
男	17	羽毛球	二级运动员	5	2	2	2	2	2	1	4	15	1	2	2	2	2	5	5	19	2	2	1	2	7	5	5	4	14	2	3	5	5	15
男	22	短跑	三级运动员以下	2	1	2	1	1	2	2	5	14	2	2	1	2	1	4	5	17	1	2	1	1	5	1	1	2	4	4	4	4	4	16
女	18	长跑	二级运动员	5	5	3	3	2	4	5	2	24	4	4	4	1	1	2	1	17	2	3	3	4	12	2	2	1	5	2	3	2	1	8
女	16	长跑	二级运动员	5	2	1	1	2	2	1	2	11	2	2	1	2	2	2	2	13	1	1	1	2	5	2	1	1	4	1	1	1	1	4
男	22	跳远	三级运动员以下	2	2	2	1	2	2	4	1	14	2	1	2	5	5	3	2	20	2	2	2	1	7	1	2	1	4	1	1	1	1	4
男	16	跳远	三级运动员以下	2	1	2	1	1	2	2	2	11	2	2	1	2	1	1	2	11	2	1	1	1	5	1	1	2	4	2	1	2	2	7
女	16	乒乓球	一级运动员	4	1	1	2	1	1	1	1	8	2	2	1	1	1	2	3	12	2	1	1	1	5	1	3	1	5	1	1	1	2	5
女	16	跳高	三级运动员以下	5	3	2	2	1	2	3	1	14	3	3	5	2	1	3	2	19	2	2	2	3	9	2	1	2	5	2	3	3	2	10
男	16	铅球	二级运动员	4	4	3	1	2	2	2	5	19	2	1	1	2	1	5	4	16	3	3	3	2	11	4	5	5	14	4	5	3	4	16
男	18	铅球	三级运动员以下	3	3	3	4	4	4	2	2	22	1	1	2	4	4	1	2	15	2	4	2	2	10	1	1	3	5	2	2	2	2	8
男	19	长跑	三级运动员以下	3	4	3	1	4	2	3	1	18	3	3	5	1	3	3	2	20	3	2	2	2	9	1	1	3	5	2	3	3	2	10
男	17	羽毛球	三级运动员以下	4	2	3	2	2	3	5	5	22	1	2	1	4	4	4	5	21	1	2	2	4	9	3	3	1	7	3	4	4	4	15
男	17	长跑	三级运动员以下	4	4	1	2	3	2	2	1	15	2	1	2	4	4	3	2	18	2	1	1	2	6	2	1	2	5	3	2	3	2	10
男	22	乒乓球	二级运动员	4	4	3	2	3	3	4	1	20	5	4	3	5	4	1	1	23	2	3	2	2	9	2	1	1	4	2	2	3	2	9
男	18	短跑	三级运动员以下	3	4	2	3	5	2	4	2	22	1	2	1	5	5	1	2	17	2	2	1	3	8	2	3	1	6	2	3	2	2	9
男	21	短跑	二级运动员	2	2	2	1	1	1	2	2	11	2	2	1	2	2	1	1	11	1	2	1	1	5	2	2	1	5	1	1	1	1	4
男	15	跳远	二级运动员	2	3	2	2	2	3	3	2	17	2	2	1	1	2	1	3	12	1	2	1	3	7	1	1	2	4	2	5	3	2	12
男	15	跳高	三级运动员以下	5	1	2	2	1	2	1	1	10	2	2	3	1	1	2	1	12	2	2	2	2	8	2	1	2	5	2	1	2	2	7
女	15	健美操	三级运动员以下	3	2	4	2	2	4	3	2	19	2	2	2	1	2	3	2	14	2	3	2	2	9	1	2	1	4	3	3	2	2	10
男	15	滑冰	一级运动员	2	4	5	2	3	2	2	1	19	2	1	1	4	5	2	3	18	2	2	2	1	7	2	2	3	7	2	5	2	2	11
男	15	短跑	三级运动员以下	5	2	4	2	2	3	3	2	18	1	1	2	5	4	2	2	17	2	2	2	1	7	2	2	2	6	2	2	1	2	7
女	17	羽毛球	二级运动员	4	3	2	2	2	2	2	1	14	2	2	3	1	1	1	1	11	4	4	2	1	11	2	2	1	5	2	1	2	1	6
女	20	乒乓球	三级运动员以下	2	2	1	1	1	2	1	2	10	1	1	2	2	1	2	3	12	1	1	1	1	4	2	1	2	5	1	2	1	1	5
男	19	长跑	三级运动员以下	2	2	3	3	1	2	1	1	13	5	4	4	1	2	1	2	19	4	2	2	1	9	2	3	2	7	3	2	2	2	9
男	20	铅球	三级运动员以下	3	3	2	3	3	3	3	3	20	5	3	5	2	2	1	1	19	5	2	4	2	13	2	1	2	5	5	4	1	1	11
女	19	艺术体操	三级运动员以下	2	3	3	2	4	2	3	3	20	2	3	2	3	2	1	1	14	1	2	1	3	7	2	1	2	5	2	1	2	2	7
女	18	蹦床	二级运动员	5	2	2	2	3	2	2	2	15	2	1	2	1	2	2	3	13	2	1	1	1	5	1	1	2	4	1	2	1	1	5
男	15	短跑	三级运动员以下	5	1	1	1	2	1	1	2	9	1	2	2	2	2	2	3	14	2	2	1	2	7	1	1	2	4	2	2	3	2	9
女	17	长跑	二级运动员	5	2	2	3	3	4	2	5	21	4	4	4	2	2	5	3	24	3	3	2	2	10	1	1	3	5	3	2	5	4	14
男	15	乒乓球	二级运动员	4	1	1	2	1	1	2	2	10	2	2	1	2	2	1	2	12	1	2	1	2	6	2	2	1	5	2	2	2	2	8
女	21	跳高	二级运动员	3	2	3	2	1	2	2	5	17	3	3	1	2	2	5	5	21	2	2	1	2	7	2	2	2	6	3	2	4	5	14
男	18	跳高	二级运动员	4	2	2	1	1	2	3	1	12	2	2	2	2	2	2	1	13	3	3	2	1	9	4	5	4	13	2	2	2	2	8
男	18	乒乓球	二级运动员	5	2	1	2	2	1	1	2	11	1	1	1	2	1	2	1	9	1	1	1	2	5	2	1	2	5	3	4	2	3	12
男	22	跳高	三级运动员以下	3	1	1	1	1	1	2	2	9	2	2	2	1	2	1	2	12	1	2	1	1	5	1	3	2	6	2	1	2	1	6
女	22	长跑	三级运动员以下	2	2	2	2	1	2	4	2	15	2	2	3	2	1	2	1	13	3	3	3	2	11	3	3	5	11	2	2	2	1	7
男	21	长跑	二级运动员	3	5	3	2	4	4	5	3	26	1	1	1	5	3	4	5	20	4	4	2	2	12	1	2	1	4	4	4	4	4	16
男	21	滑冰	一级运动员	5	1	2	1	1	1	1	1	8	2	1	1	1	2	2	3	12	2	2	1	1	6	1	3	2	6	1	1	1	2	5
男	22	羽毛球	二级运动员	4	1	2	1	1	1	2	5	13	2	2	2	2	3	5	4	20	1	1	1	1	4	2	2	3	7	3	4	5	3	15
女	16	健身	三级运动员以下	3	3	3	3	2	4	3	2	20	1	1	1	5	4	2	2	16	1	1	1	1	4	2	2	2	6	1	1	1	2	5
女	18	羽毛球	一级运动员	5	2	3	1	2	1	3	2	14	2	3	2	3	1	1	2	14	1	1	2	2	6	1	1	1	3	1	2	2	1	6
女	19	羽毛球	二级运动员	2	1	2	1	2	1	2	1	10	1	1	2	1	1	2	2	10	3	2	2	3	10	4	4	4	12	2	1	2	1	6
女	19	羽毛球	二级运动员	3	1	2	2	1	1	2	3	12	2	2	1	2	1	2	2	12	2	1	1	1	5	3	1	1	5	1	1	1	1	4
女	22	长跑	一级运动员	4	2	2	3	2	2	4	3	18	3	1	1	2	2	2	1	12	3	2	2	2	9	4	5	3	12	3	4	2	3	12
女	22	长跑	二级运动员	5	2	1	1	2	1	4	2	13	1	3	1	2	2	1	1	11	2	3	2	2	9	1	2	1	4	2	2	1	2	7
男	15	乒乓球	一级运动员	3	1	1	1	2	1	2	2	10	1	2	3	1	2	1	1	11	2	1	2	1	6	2	2	1	5	2	2	1	2	7
女	20	跳高	三级运动员以下	3	3	2	3	2	2	3	2	17	5	4	3	2	2	2	1	19	3	4	3	1	11	3	2	1	6	2	3	2	3	10
男	20	跳高	二级运动员	5	5	3	1	3	2	5	2	21	1	3	2	5	4	1	2	18	3	1	2	3	9	4	5	5	14	3	3	2	1	9
女	16	羽毛球	一级运动员	5	1	1	2	1	1	2	2	10	3	3	1	1	2	1	2	13	1	1	1	1	4	2	2	2	6	1	2	2	1	6
女	17	羽毛球	二级运动员	5	2	2	1	2	3	2	1	13	3	2	1	1	2	2	2	13	2	5	4	1	12	2	2	1	5	1	1	1	2	5
男	21	羽毛球	一级运动员	5	3	4	3	3	4	2	4	23	2	2	2	2	1	4	5	18	3	3	4	2	12	2	3	2	7	3	3	4	4	14
男	16	羽毛球	三级运动员以下	5	4	2	3	3	2	4	4	22	2	1	3	1	1	3	3	14	2	4	5	2	13	2	1	1	4	4	3	4	4	15
男	16	滑雪	二级运动员	5	1	1	1	2	2	2	1	10	2	2	2	1	2	2	1	12	1	1	2	2	6	1	3	2	6	1	1	1	1	4
男	20	短跑	二级运动员	4	4	2	2	3	4	5	2	22	2	1	1	4	5	3	2	18	3	4	5	2	14	5	4	5	14	2	3	1	2	8
男	20	羽毛球	一级运动员	5	1	1	1	1	1	2	1	8	1	2	3	1	1	2	2	12	1	1	1	1	4	1	1	2	4	1	1	1	2	5
男	22	跳高	一级运动员	3	3	2	2	2	3	1	2	15	1	1	2	2	2	2	1	11	2	1	1	2	6	2	1	2	5	2	2	3	1	8
男	20	铅球	二级运动员	3	3	2	3	2	2	1	2	15	1	2	1	1	1	3	1	10	5	1	2	2	10	3	1	2	6	1	2	1	1	5
男	22	短跑	三级运动员以下	4	4	2	3	2	3	3	2	19	2	2	1	4	4	1	3	17	3	1	2	1	7	5	4	4	13	3	3	3	2	11
女	16	跳高	一级运动员	2	2	3	5	2	4	5	1	22	1	1	1	5	4	1	2	15	2	2	2	3	9	3	1	2	6	2	3	2	3	10
男	22	乒乓球	三级运动员以下	5	2	2	2	2	2	2	1	13	2	1	1	2	3	2	2	13	2	2	1	1	6	2	1	2	5	2	2	2	1	7
女	15	乒乓球	一级运动员	3	2	2	3	2	1	2	1	13	5	5	5	2	1	2	2	22	2	3	3	2	10	2	3	1	6	1	1	2	1	5
男	19	跳高	二级运动员	3	2	2	2	1	2	2	1	12	1	2	2	3	1	1	3	13	2	1	1	2	6	2	2	2	6	1	2	1	1	5
男	17	短跑	一级运动员	2	2	2	1	2	4	4	1	16	1	2	2	4	5	1	2	17	2	1	1	2	6	1	1	1	3	2	1	2	1	6
男	20	排球	二级运动员	4	2	1	2	4	1	1	3	14	1	2	1	2	2	2	2	12	2	1	3	2	8	2	1	1	4	2	2	1	1	6
男	18	长跑	三级运动员以下	5	2	2	3	1	2	1	1	12	2	1	2	1	2	1	2	11	1	4	2	1	8	2	2	1	5	1	1	1	2	5
1	(空)	(空)	-2	(空)	3	5	3	2	4	1	3	21	3	3	3	3	3	3	2	20	3	4	3	4	14	3	2	3	8	2	5	2	2	11
1	27	冰雪	5	6	3	4	2	2	4	2	2	19	2	4	2	4	2	3	2	19	4	4	5	4	17	2	4	2	8	2	2	3	2	9
2	23	速度滑冰	2	11	5	4	2	4	4	3	4	26	2	2	2	2	2	2	2	14	3	3	3	3	12	2	4	2	8	2	2	2	1	7
1	26	足球	5	7	4	3	5	4	3	4	2	25	2	2	3	3	2	2	2	16	3	3	3	2	11	2	4	2	8	1	2	2	1	6
2	22	网球	4	2	3	2	3	1	4	3	4	20	2	3	3	2	4	3	3	20	4	4	4	3	15	3	3	3	9	5	5	3	4	17
2	27	足球	4	4	2	2	2	2	2	2	3	15	2	2	2	3	3	3	3	18	2	3	2	2	9	4	3	4	11	4	2	2	2	10
2	25	排球	4	5	3	3	5	3	4	4	2	24	2	3	3	4	3	3	2	20	3	3	3	3	12	4	2	4	10	2	4	5	1	12
1	22	摔跤	3	7	1	1	1	2	1	2	1	9	5	2	2	1	1	1	1	13	1	1	1	1	4	2	1	2	5	1	1	1	1	4
1	20	摔跤	4	3	4	4	4	5	3	4	2	26	1	2	3	2	2	2	2	14	3	3	3	4	13	3	3	2	8	2	2	2	2	8
2	25	是	4	11	5	5	3	2	3	5	3	26	2	1	3	1	1	2	1	11	2	1	2	1	6	3	2	1	6	1	1	1	1	4
2	21	手球	2	7	4	5	4	2	4	4	2	25	1	2	2	2	2	3	3	15	3	3	3	3	12	2	3	2	7	3	3	2	2	10
2	24	篮球	4	10	3	2	3	2	2	1	2	15	2	2	3	3	2	3	2	17	2	2	3	3	10	3	2	3	8	3	5	3	3	14
2	18	手球	3	7	4	5	3	4	4	5	2	27	1	1	1	2	2	2	1	10	2	4	1	1	8	2	3	2	7	2	2	2	1	7
2	22	手球	2	11	4	3	5	3	4	2	5	26	1	2	3	1	1	2	1	11	1	3	2	2	8	2	3	1	6	2	3	1	2	8
2	18	手球	3	8	1	2	2	2	3	3	4	17	1	1	1	3	1	3	1	11	2	1	2	2	7	2	1	2	5	1	1	2	1	5
2	23	足球	3	8	2	2	2	1	1	4	3	15	2	2	2	3	3	3	3	18	3	2	2	2	9	2	2	2	6	3	2	3	3	11
2	22	足球	4	10	3	3	2	4	2	3	3	20	1	1	3	3	1	3	2	14	2	2	2	1	7	1	3	3	7	3	3	2	2	10
2	24	篮球	4	12	2	4	3	3	4	5	3	24	2	2	3	2	2	2	2	15	3	3	2	3	11	2	3	3	8	2	3	3	2	10
2	23	垒球	3	6	2	2	2	3	2	4	2	17	2	2	3	4	2	2	2	17	3	3	2	3	11	3	4	3	10	2	1	3	1	7
2	20	速度滑冰	2	9	5	2	2	4	5	5	3	26	1	3	2	2	3	1	2	14	4	4	3	4	15	3	4	2	9	2	2	2	1	7
2	20	速度滑冰	3	10	3	2	2	2	2	2	3	16	3	3	3	2	3	3	2	19	3	3	3	3	12	2	2	3	7	3	5	2	2	12
1	18	速度滑冰	4	17	2	2	3	2	4	3	3	19	3	3	3	2	5	2	2	20	2	2	2	4	10	3	4	2	9	3	3	2	2	10
1	23	(空)	5	(空)	4	4	4	5	3	3	5	28	3	3	3	3	3	3	2	20	4	5	3	3	15	3	3	3	9	5	4	3	4	16
1	24	滑雪	5	3	2	2	2	2	1	3	2	14	2	2	2	2	2	2	2	14	4	1	2	1	8	2	2	2	6	2	2	2	2	8
1	29	形意拳	5	6	5	3	3	5	4	5	2	27	1	2	3	2	2	2	2	14	3	3	2	2	10	4	2	2	8	2	2	2	1	7
1	25	无	5	4	2	2	3	3	4	2	3	19	3	2	3	2	3	3	3	19	3	3	2	3	11	3	3	2	8	2	4	3	3	12
2	20	篮球	4	5	2	3	4	3	4	3	1	20	2	1	3	3	1	3	2	15	1	1	1	1	4	1	1	1	3	1	1	1	1	4
2	22	田径	4	8	3	2	3	3	2	3	3	19	2	2	2	2	2	2	2	14	4	2	2	3	11	3	3	2	8	2	4	2	2	10
2	20	排球	4	7	5	5	3	3	2	4	2	24	2	2	3	2	2	2	2	15	2	2	1	2	7	2	2	2	6	2	2	2	2	8
1	21	足球	4	7	5	5	3	5	4	5	5	32	5	5	5	5	4	4	3	31	4	4	3	3	14	2	5	2	9	3	3	5	3	14
2	20	排球	3	6	2	4	1	4	3	5	3	22	2	2	3	2	3	3	3	18	3	2	3	3	11	2	2	1	5	3	3	3	3	12
1	22	篮球	4	10	3	2	3	3	4	2	1	18	1	2	2	1	1	1	1	9	1	4	2	1	8	2	2	1	5	1	1	1	1	4
1	20	足球	3	8	5	4	3	4	5	3	3	27	2	2	2	2	2	2	2	14	2	2	2	2	8	2	2	2	6	1	2	2	2	7
2	20	羽毛球	3	12	5	3	3	5	4	3	3	26	2	3	3	3	3	2	2	18	4	4	3	2	13	3	3	3	9	2	4	3	2	11
1	20	足球	3	6	5	3	4	5	2	4	3	26	1	1	3	3	2	3	2	15	1	3	1	2	7	2	3	3	8	2	1	1	2	6
1	20	橄榄球	3	3	3	1	2	1	1	3	1	12	1	1	3	1	3	1	1	11	3	1	1	2	7	4	1	1	6	1	1	1	1	4
1	21	田径	4	7	3	3	3	4	4	4	2	23	1	2	1	2	2	2	2	12	1	2	1	2	6	2	3	1	6	1	2	2	1	6
1	22	橄榄球	3	4	5	4	3	5	2	4	2	25	2	2	2	2	2	2	2	14	2	2	1	3	8	2	3	2	7	2	2	2	2	8
2	21	田径	4	5	4	4	3	5	3	3	2	24	1	2	4	2	2	3	2	16	3	4	4	3	14	3	4	2	9	3	1	2	2	8
2	21	排球	3	8	3	2	2	2	2	4	2	17	2	2	2	2	2	2	2	14	1	4	2	2	9	2	2	2	6	2	2	2	2	8
2	20	足球	4	6	2	3	5	3	3	3	3	22	2	2	2	3	3	2	2	16	2	3	2	2	9	2	2	2	6	3	4	3	2	12
1	22	排球	4	5	3	2	2	4	4	4	2	21	1	2	3	2	2	2	2	14	5	2	3	1	11	2	3	2	7	3	2	2	2	9
2	20	田径	4	7	5	4	4	4	3	4	3	27	2	2	3	3	2	2	2	16	5	3	2	2	12	3	3	2	8	3	3	3	2	11
1	20	足球	4	5	5	2	3	3	3	5	1	22	1	1	1	1	1	1	1	7	4	2	3	2	11	1	3	1	5	1	1	1	1	4
2	20	高尔夫 排球	3	5	2	3	3	1	2	2	2	15	3	2	2	2	3	2	2	16	2	1	1	2	6	2	2	1	5	2	2	2	2	8
1	21	手球	3	4	4	4	5	3	4	5	4	29	2	3	2	1	2	3	3	16	1	4	1	1	7	3	2	3	8	2	3	2	3	10
2	19	游泳	4	10	3	5	2	2	4	3	2	21	4	3	3	3	2	3	2	20	1	2	2	5	10	2	4	2	8	2	2	2	2	8
2	20	自行车	3	8	3	3	4	1	2	3	2	18	1	2	2	2	2	2	2	13	2	2	2	3	9	1	2	2	5	2	1	2	2	7
1	20	手球	4	5	2	3	2	3	2	3	3	18	1	3	2	3	4	4	4	21	1	2	2	3	8	4	4	2	10	4	3	3	4	14
1	20	足球	4	8	3	2	4	3	5	5	3	25	2	2	3	3	2	2	2	16	2	4	3	2	11	3	3	2	8	2	1	2	2	7
1	18	田径	4	2	5	4	3	2	2	5	3	24	1	1	3	2	1	2	2	12	3	1	2	2	8	3	1	1	5	2	1	1	2	6
1	21	自由式滑雪	3	4	3	2	3	2	2	3	3	18	4	2	5	1	1	2	1	16	2	1	1	1	5	1	2	1	4	2	2	3	1	8
2	20	柔道	4	6	5	5	3	3	4	4	2	26	2	2	3	2	2	2	3	16	4	3	5	3	15	3	3	2	8	2	2	2	2	8
2	19	足球	4	7	4	4	3	2	2	4	2	21	2	2	2	2	2	2	2	14	2	2	1	2	7	2	2	2	6	1	2	2	2	7
1	19	游泳	3	14	2	3	2	4	2	2	2	17	2	2	2	4	2	3	2	17	3	3	3	2	11	3	3	3	9	3	2	2	2	9
1	22	足球	4	5	5	4	4	3	4	5	3	28	2	3	2	2	2	2	2	15	3	4	4	2	13	2	3	2	7	2	2	2	2	8
1	20	手球	4	3	2	1	2	1	4	1	2	13	4	3	3	3	2	2	1	18	1	3	1	1	6	2	4	2	8	2	1	3	1	7
1	22	冬季两项	3	5	5	3	3	4	3	4	2	24	1	1	2	2	2	2	2	12	2	1	1	1	5	2	2	2	6	1	1	1	2	5
2	21	单板滑雪	3	8	4	2	5	1	4	3	3	22	4	1	3	4	1	3	2	18	3	4	2	4	13	2	3	2	7	2	4	4	2	12
2	20	排球	3	8	5	4	2	3	3	4	3	24	2	1	3	3	1	2	2	14	2	2	2	2	8	2	3	2	7	2	1	3	1	7
1	21	排球	4	7	4	3	4	3	4	5	3	26	1	1	2	1	2	2	1	10	1	3	2	1	7	2	2	2	6	1	1	1	1	4
2	20	垒球	3	5	5	3	2	3	5	5	3	26	2	3	2	2	2	3	2	16	1	2	1	1	5	1	2	2	5	2	2	3	1	8
1	22	排球	4	7	4	3	2	2	1	3	2	17	2	2	2	2	2	2	2	14	4	1	2	2	9	2	2	2	6	2	2	2	2	8
2	20	高山滑雪	3	3	4	4	4	2	4	4	2	24	2	2	5	3	2	2	2	18	2	2	2	3	9	2	3	2	7	2	2	2	2	8
2	21	冰雪	3	5	4	5	2	4	5	5	1	26	1	1	2	2	1	1	1	9	4	3	2	2	11	2	2	2	6	1	1	1	1	4
1	21	田径800	4	4	1	2	2	2	3	1	2	13	2	2	2	2	2	2	2	14	2	2	2	2	8	4	2	2	8	2	2	2	2	8
1	22	乒乓球	3	16	4	4	4	4	4	5	1	26	2	2	3	3	3	1	1	15	3	4	5	2	14	2	3	2	7	2	2	2	1	7
1	19	篮球	4	5	5	4	2	3	4	5	2	25	1	1	2	1	1	1	1	8	1	3	1	1	6	2	3	1	6	1	2	1	1	5
1	22	棒球	3	6	3	5	5	2	2	5	2	24	2	2	2	2	2	2	2	14	2	3	2	3	10	4	3	2	9	2	3	3	2	10
2	20	排球	3	8	5	5	3	4	2	4	2	25	4	3	3	3	3	2	2	20	4	3	4	2	13	3	3	2	8	2	3	2	2	9
2	20	手球	4	5	2	4	3	2	4	4	2	21	3	2	2	4	3	2	2	18	1	3	2	2	8	3	2	2	7	2	2	2	2	8
2	20	足球	3	4	5	4	4	3	4	5	2	27	1	1	2	1	2	2	2	11	1	2	1	2	6	3	3	3	9	1	2	2	2	7
2	19	排球	4	6	4	4	4	5	5	5	2	29	1	1	1	1	1	1	1	7	1	1	1	1	4	1	1	1	3	1	1	1	1	4
2	19	摔跤	3	6	3	3	2	2	2	5	2	19	2	2	3	2	2	2	2	15	5	2	1	1	9	3	2	2	7	2	3	3	2	10
2	21	足球	4	3	4	5	4	2	5	4	2	26	2	1	2	2	2	3	2	14	4	4	4	2	14	2	3	2	7	2	2	2	2	8
2	20	单板滑雪	4	7	5	2	2	1	4	2	2	18	2	3	2	3	3	3	3	19	4	4	3	1	12	3	3	2	8	3	3	2	2	10
2	19	手球	3	9	3	3	4	2	3	4	2	21	1	2	3	3	2	3	2	16	2	4	3	2	11	3	3	2	8	2	3	2	2	9
2	19	排球	4	5	4	3	4	2	1	3	2	19	2	2	3	2	2	2	2	15	2	2	2	2	8	2	2	2	6	3	3	3	2	11
2	22	垒球	4	4	3	3	3	3	4	5	2	23	2	3	3	2	1	1	1	13	3	3	3	3	12	3	3	2	8	2	1	1	1	5
1	20	冰	3	7	3	5	3	3	2	3	3	22	3	3	3	3	3	3	3	21	4	1	2	4	11	3	3	3	9	5	3	3	3	14
1	20	排球	3	5	4	5	3	2	3	2	3	22	2	2	2	2	2	2	2	14	3	2	2	3	10	3	3	2	8	2	3	3	3	11
1	19	400米	4	3	4	4	5	5	3	5	1	27	1	1	1	1	1	1	1	7	1	1	1	1	4	1	1	1	3	1	1	1	1	4
1	19	是	4	6	5	2	4	2	3	3	3	22	3	3	3	3	3	3	3	21	5	3	4	1	13	3	3	3	9	2	5	3	3	13
1	21	橄榄球	3	3	5	5	3	3	4	5	2	27	2	2	2	3	3	1	2	15	1	5	3	2	11	3	4	2	9	2	2	2	1	7
1	20	篮球	4	4	4	4	4	4	4	5	3	28	1	1	3	1	1	1	1	9	2	2	1	1	6	3	2	1	6	2	2	2	1	7
1	20	棒球	3	6	3	4	5	3	3	4	3	25	2	2	2	4	2	2	2	16	4	4	2	2	12	3	3	2	8	2	3	2	2	9
1	21	田径	3	1.5	4	5	5	3	2	5	2	26	2	2	2	1	2	2	2	13	4	5	5	1	15	2	2	2	6	4	1	2	2	9
2	20	足球	4	5	4	5	4	4	5	5	2	29	1	2	2	1	1	1	1	9	2	3	3	3	11	2	5	1	8	1	1	1	1	4
2	20	田径（铅球）	4	4	3	5	2	2	4	1	1	18	2	1	2	4	1	2	2	14	1	2	1	1	5	3	3	3	9	1	1	1	2	5
2	25	垒球	2	13	3	3	3	5	3	4	2	23	2	2	3	2	2	3	2	16	2	2	4	4	12	3	2	2	7	2	1	2	2	7
2	19	垒球	4	4	4	5	5	2	2	3	2	23	2	2	2	2	2	4	1	15	3	3	3	2	11	1	4	1	6	4	3	2	5	14
1	21	手球	4	3	5	4	3	3	3	4	2	24	2	3	2	1	2	3	3	16	3	3	4	4	14	2	3	2	7	3	1	2	3	9
1	21	网球	4	4	5	5	3	4	5	5	3	30	5	1	1	3	3	3	3	19	5	5	5	5	20	5	5	5	15	3	2	3	3	11
1	20	棒球	3	6	5	2	4	4	4	3	3	25	2	3	3	3	3	3	3	20	1	3	2	4	10	2	1	1	4	4	3	3	3	13
1	20	200米	4	3	3	5	3	1	3	2	3	20	1	1	2	2	1	3	4	14	1	2	3	2	8	2	2	2	6	4	2	2	4	12
1	23	400米栏	4	3	4	3	3	4	5	2	2	23	5	2	3	3	2	2	2	19	3	3	2	2	10	4	2	2	8	1	1	2	2	6
2	20	手球	2	8	5	5	4	4	5	4	1	28	2	3	3	5	1	1	2	17	3	3	5	3	14	2	4	1	7	2	1	1	2	6
1	24	拳击	4	5	4	5	3	2	4	4	3	25	2	4	2	3	3	3	3	20	3	4	1	3	11	2	3	1	6	3	4	3	3	13
1	21	田径	4	7	5	5	3	4	4	5	2	28	4	3	2	4	2	2	2	19	4	2	4	3	13	2	2	2	6	3	2	2	2	9
1	21	棒球	4	6	4	3	5	3	4	5	2	26	4	5	5	2	2	2	2	22	5	2	2	2	11	2	4	2	8	2	2	2	2	8
1	22	橄榄球	2	9	3	3	3	3	3	4	3	22	2	2	2	3	2	3	3	17	5	2	4	3	14	2	3	3	8	2	3	1	3	9
1	21	田径	4	6	5	5	4	3	4	3	3	27	1	1	3	3	3	3	3	17	3	4	5	3	15	2	3	3	8	5	4	3	3	15
1	21	冰雪	3	4	5	4	2	3	3	5	2	24	2	3	2	3	2	2	2	16	1	3	4	3	11	3	3	2	8	3	5	3	2	13
1	20	网球	4	7	3	4	2	2	2	3	1	17	1	1	2	1	1	1	1	8	1	2	1	1	5	1	2	1	4	1	1	1	1	4
1	22	田径	4	3	4	3	2	5	3	2	2	21	2	4	2	3	2	2	3	18	4	3	3	3	13	3	2	2	7	4	3	2	2	11
2	20	垒球	4	5	4	4	3	3	4	3	2	23	2	3	2	3	2	2	2	16	2	3	2	2	9	2	3	2	7	3	3	3	2	11
1	21	篮球	4	7	1	1	1	1	1	1	1	7	1	1	1	1	1	1	1	7	1	1	2	1	5	1	1	1	3	1	1	1	1	4
1	22	篮球	4	8	1	1	1	1	1	1	1	7	1	1	1	1	1	1	1	7	1	1	1	1	4	1	1	1	3	1	1	1	1	4
1	20	手球	4	3	4	3	3	5	3	3	3	24	2	3	2	3	3	3	3	19	3	3	2	3	11	3	3	3	9	3	4	3	2	12
1	21	篮球	4	9	3	2	2	3	2	4	2	18	2	2	1	2	1	1	1	10	2	2	2	2	8	2	2	2	6	2	1	1	1	5
1	20	篮球	4	10	5	4	4	4	3	5	1	26	2	2	1	1	1	1	1	9	2	1	1	1	5	2	1	2	5	1	1	1	1	4
1	20	篮球	4	6	4	2	4	2	1	2	2	17	1	2	2	2	2	2	2	13	2	2	2	2	8	2	2	2	6	3	2	2	2	9
1	21	篮球	4	6	2	2	1	1	1	1	1	9	2	2	2	1	1	1	1	10	1	1	1	1	4	1	1	1	3	1	1	1	1	4
2	20	拳击	3	5	3	2	2	3	4	3	2	19	2	2	3	4	2	2	2	17	2	3	2	2	9	2	3	2	7	2	3	3	2	10
1	21	篮球	4	6	2	3	3	2	2	1	1	14	1	1	1	1	1	1	1	7	3	3	4	3	13	1	1	1	3	1	1	1	1	4
1	20	单板滑雪平行大回转	3	6	4	5	3	4	4	4	2	26	2	1	3	2	2	2	2	14	2	4	2	2	10	2	2	1	5	2	5	3	2	12
1	22	田径	3	10	2	3	2	2	2	5	3	19	1	2	3	3	4	2	1	16	3	2	2	3	10	2	2	4	8	2	2	2	1	7
1	20	400米	4	2	5	3	3	5	4	5	2	27	2	3	2	3	3	3	3	19	2	2	2	4	10	3	3	3	9	3	3	3	3	12
1	20	田径	4	6	5	5	4	3	3	5	4	29	5	2	5	5	4	4	3	28	4	5	4	3	16	3	3	3	9	5	5	4	4	18
2	20	足球	4	5	3	4	2	2	4	2	3	20	1	1	2	2	2	3	2	13	2	2	2	2	8	1	1	1	3	2	2	2	2	8
2	22	橄榄球	3	5	4	3	4	2	4	4	3	24	2	3	3	2	3	3	3	19	5	3	2	1	11	3	3	3	9	5	2	3	3	13
2	20	足球	4	5	4	3	3	2	5	5	3	25	2	3	3	3	2	2	2	17	4	4	3	2	13	2	3	2	7	3	2	3	2	10
1	24	手球	4	5	5	5	3	4	4	4	1	26	1	2	2	1	1	1	1	9	3	1	2	1	7	1	2	2	5	1	1	1	1	4
2	21	篮球	4	5	2	3	3	3	2	2	2	17	3	2	3	3	3	3	3	20	2	4	3	2	11	3	2	4	9	5	3	3	3	14
1	21	田径800米	4	3	4	5	3	4	5	5	2	28	1	1	2	2	1	1	1	9	2	2	3	4	11	1	3	1	5	2	2	2	1	7
2	21	田径	4	5	3	2	3	5	3	5	3	24	2	3	3	3	2	3	2	18	3	3	3	3	12	3	4	3	10	2	2	4	2	10
1	20	足球	4	8	3	2	1	2	3	1	2	14	2	2	2	2	2	2	2	14	1	4	2	1	8	2	2	2	6	2	2	2	2	8
2	22	链球	4	8	4	2	2	1	1	3	3	16	1	2	3	2	3	2	2	15	3	3	3	3	12	3	4	2	9	2	2	3	2	9
1	21	橄榄球	3	6	5	4	4	5	4	4	4	30	1	5	2	4	2	2	1	17	2	4	4	5	15	4	4	2	10	5	2	3	1	11
2	20	摔跤	4	6	2	1	2	1	2	3	3	14	3	3	3	4	2	3	2	20	5	4	4	5	18	3	4	3	10	4	5	4	3	16
2	19	跆拳道	3	5	4	2	2	4	4	3	4	23	2	3	3	3	4	4	3	22	2	3	2	2	9	2	3	2	7	3	5	5	1	14
1	22	单板滑雪	3	3	5	5	3	2	4	5	3	27	1	4	2	4	2	2	2	17	4	3	2	3	12	2	3	2	7	4	4	3	2	13
1	21	篮球	4	4	2	2	1	1	2	3	1	12	2	2	2	2	2	1	1	12	2	2	1	1	6	2	1	1	4	1	1	2	1	5
1	22	橄榄球	3	6	3	2	1	2	3	1	2	14	2	2	2	2	2	2	2	14	1	4	2	2	9	2	2	2	6	2	2	2	2	8
1	21	橄榄球	3	7	5	4	4	2	5	4	3	27	2	2	2	4	2	3	3	18	5	2	2	2	11	4	3	4	11	4	4	3	3	14
1	21	篮球	4	6	4	3	4	2	4	5	3	25	1	2	2	3	5	3	3	19	3	3	2	2	10	3	3	3	9	3	3	2	3	11
1	20	篮球	4	6	3	2	3	3	5	4	1	21	2	1	1	5	1	1	1	12	3	1	1	1	6	1	2	1	4	4	2	5	1	12
1	20	足球	5	12	4	5	2	4	4	5	2	26	2	2	2	2	2	2	2	14	2	2	2	4	10	2	4	4	10	2	3	2	2	9
1	21	足球	4	8	5	4	4	2	5	2	2	24	2	2	2	3	2	2	2	15	2	2	2	4	10	3	3	2	8	2	2	2	2	8
1	20	足球	4	5	3	2	2	5	2	3	2	19	2	3	3	3	3	2	2	18	2	5	3	2	12	2	3	2	7	2	2	2	2	8
1	23	手球	3	7	5	2	2	2	4	4	2	21	2	2	2	2	2	2	2	14	2	2	2	2	8	2	2	2	6	2	1	1	2	6
1	20	橄榄球	4	5	4	3	3	2	5	3	2	22	1	1	2	2	2	3	2	13	3	1	2	2	8	2	3	2	7	1	2	2	2	7
1	20	沙滩排球	4	5	3	2	1	2	2	1	1	12	2	2	2	2	2	1	2	13	2	2	2	2	8	2	2	2	6	1	3	1	1	6
1	23	跳远	4	7	5	2	4	4	5	5	3	28	1	1	2	1	1	1	1	8	5	5	4	3	17	4	4	1	9	2	2	1	1	6
1	20	足球	4	4	2	5	3	3	3	3	3	22	3	3	3	3	3	3	3	21	2	2	2	5	11	3	3	3	9	2	3	3	3	11
1	20	足球	4	6。5	5	2	3	2	2	5	2	21	2	2	2	3	2	3	2	16	2	3	2	2	9	3	3	2	8	2	2	2	2	8
1	22	三级跳远	4	6	5	4	4	4	5	5	1	28	1	1	1	1	1	1	1	7	2	3	2	1	8	2	4	1	7	1	1	1	1	4
1	20	足球	4	8	5	3	5	5	2	4	1	25	5	2	2	3	2	2	2	18	4	1	3	2	10	3	2	2	7	3	2	2	2	9
2	21	一致	4	4	3	3	2	2	3	3	3	19	2	3	2	4	2	3	2	18	3	3	3	3	12	4	3	2	9	2	2	2	2	8
1	21	足球	3	8	2	2	1	2	2	4	2	15	1	1	1	2	2	2	2	11	2	2	2	2	8	2	2	2	6	2	1	2	2	7
1	20	技巧	3	3	2	3	2	3	2	4	2	18	3	1	2	2	2	2	3	15	2	3	2	2	9	2	2	2	6	2	4	2	2	10
1	21	铅球	4	8	3	4	3	3	4	3	1	21	1	1	1	1	1	1	1	7	1	2	1	1	5	4	2	2	8	1	1	1	1	4
2	20	垒球	3	5	3	4	2	4	3	4	3	23	2	3	3	3	3	3	3	20	4	3	4	2	13	3	3	3	9	5	3	3	3	14
2	22	垒球	3	9	4	3	2	3	3	5	2	22	2	2	2	2	3	2	2	15	3	2	3	2	10	2	2	2	6	3	2	3	2	10
2	20	垒球	4	3	3	5	3	2	4	3	3	23	3	3	3	3	3	3	3	21	4	3	3	2	12	3	3	3	9	3	5	3	3	14
2	21	垒球	4	9	4	4	4	4	5	5	1	27	1	1	1	1	1	1	1	7	1	2	1	1	5	2	2	1	5	1	1	1	1	4
2	20	垒球	4	4	4	3	5	5	4	4	2	27	1	2	2	3	2	2	2	14	5	1	3	1	10	2	3	2	7	2	2	2	2	8
2	22	垒球	4	7	3	2	2	2	3	1	3	16	3	2	4	3	2	3	2	19	3	3	2	3	11	4	3	3	10	3	4	2	3	12
2	20	垒球	4	8	5	3	3	2	4	5	2	24	3	3	3	2	2	2	2	17	4	4	2	2	12	2	4	2	8	4	2	2	2	10
1	22	橄榄球	3	5	3	5	2	5	2	3	2	22	3	2	3	2	2	2	2	16	2	1	1	1	5	1	2	2	5	1	1	1	1	4
2	19	橄榄球	3	13	3	2	3	5	5	4	3	25	3	3	3	3	3	3	3	21	2	4	4	2	12	3	1	3	7	3	5	3	3	14
2	21	英式橄榄球	3	4	5	5	4	5	5	3	4	31	2	1	2	2	5	4	3	19	3	4	3	5	15	3	4	2	9	4	3	4	3	14
2	21	游泳	3	6	3	4	4	2	4	5	3	25	1	2	1	4	4	3	3	18	3	3	2	3	11	4	3	2	9	2	2	3	3	10
2	21	足球	4	7	2	3	2	3	3	3	3	19	3	3	3	2	3	3	3	20	4	3	3	2	12	3	3	3	9	2	3	3	3	11
2	20	橄榄球	2	8	4	4	4	4	3	3	3	25	2	2	3	3	2	3	2	17	2	3	2	3	10	3	4	3	10	3	1	2	2	8
2	20	垒球	4	7	5	5	4	5	3	4	2	28	1	1	2	2	2	2	2	12	3	2	2	2	9	2	3	2	7	2	2	2	2	8
2	21	足球	3	11	4	4	2	4	5	5	3	27	2	2	2	3	2	2	2	15	2	3	2	2	9	2	3	2	7	2	3	2	2	9
2	20	棒垒球	4	6	5	4	4	4	4	3	1	25	1	1	3	1	1	1	1	9	1	1	2	1	5	1	1	1	3	1	1	1	1	4
2	21	垒球	3	8	5	4	5	3	5	3	2	27	1	1	3	2	2	2	2	13	2	1	1	1	5	1	1	1	3	2	2	2	3	9
1	20	橄榄球	3	2	4	5	5	4	4	4	3	29	1	1	1	3	2	2	1	11	1	1	1	4	7	3	3	1	7	2	2	2	1	7
1	19	棒球	4	6	3	5	3	2	2	4	3	22	1	2	3	3	3	2	2	16	1	3	2	2	8	2	2	2	6	2	5	2	3	12
2	20	垒球	4	5	2	2	1	2	2	3	3	15	2	3	3	2	2	2	3	17	3	3	2	2	10	3	2	3	8	2	3	3	3	11
2	21	田径	4	8	4	2	4	4	4	2	4	24	4	2	2	3	2	3	4	20	3	5	2	4	14	2	2	4	8	3	2	4	2	11
2	22	400	4	不知道	4	3	5	3	5	4	5	29	2	2	4	3	4	5	4	24	5	4	3	4	16	5	5	2	12	3	4	4	5	16
1	20	篮球	4	9	4	5	3	5	4	4	3	28	5	2	3	2	2	2	2	18	2	4	5	3	14	2	4	2	8	2	2	2	2	8
2	21	篮球	4	5	5	4	3	3	3	4	3	25	3	3	3	3	1	3	4	20	2	4	4	2	12	5	3	4	12	5	2	3	3	13
2	20	篮球	4	5	5	5	5	5	4	4	2	30	5	5	5	2	3	2	2	24	4	5	5	5	19	5	5	5	15	2	1	1	2	6
2	20	拳击	4	6	2	4	2	3	3	2	2	18	4	3	2	3	2	3	2	19	2	2	2	3	9	4	2	2	8	2	2	2	2	8
1	19	篮球	4	6	5	5	3	5	5	5	2	30	2	2	2	2	2	2	2	14	3	3	5	2	13	2	2	2	6	2	1	2	2	7
2	20	拳击	4	5	4	3	3	5	3	4	2	24	3	3	3	2	2	3	2	18	4	4	3	3	14	3	3	3	9	3	3	3	2	11
1	21	篮球	4	6	5	5	5	3	5	3	1	27	1	1	1	5	1	1	1	11	3	2	2	2	9	1	5	1	7	1	1	1	1	4
1	21	拳击	3	6	4	5	5	5	2	5	1	27	1	1	1	1	2	1	1	8	1	2	2	2	7	1	1	1	3	1	1	1	1	4
2	28	瑜伽	5	5	4	4	2	2	2	2	2	18	2	2	2	2	2	2	2	14	3	2	4	2	11	2	3	2	7	3	3	2	2	10
1	21	100米	4	8	1	2	1	2	1	2	2	11	1	2	1	2	2	2	1	11	2	1	2	1	6	1	3	1	5	1	1	1	2	5
1	21	400米	4	3	2	5	2	4	4	3	3	23	4	3	3	3	3	3	3	22	4	1	4	4	13	4	3	2	9	3	3	3	3	12
1	24	(空)	5	(空)	2	3	3	3	2	4	2	19	1	3	1	2	2	2	2	13	3	4	4	4	15	2	4	5	11	1	1	2	2	6
1	21	篮球	4	5	4	3	5	4	4	3	2	25	2	2	2	2	2	2	2	14	5	4	4	3	16	4	4	2	10	2	3	1	2	8
1	20	田径	4	5	4	4	3	3	2	4	3	23	3	3	3	3	3	3	3	21	4	3	2	2	11	3	3	3	9	3	2	3	3	11
1	21	足球	4	8	4	4	4	5	3	4	2	26	2	2	3	2	2	2	2	15	2	2	2	2	8	2	2	2	6	4	3	2	2	11
1	20	田径	4	5	3	3	2	2	3	2	1	16	1	1	1	1	1	1	1	7	1	1	2	4	8	1	1	2	4	1	1	1	1	4
1	21	田径	4	7	5	5	4	4	5	5	3	31	1	1	1	1	3	1	1	9	1	1	1	5	8	1	4	1	6	2	2	5	1	10
1	20	田径	3	3	4	4	5	4	3	5	1	26	1	1	1	3	1	1	1	9	2	3	2	2	9	1	3	1	5	1	1	1	1	4
1	21	足球	3	10	3	3	2	4	3	2	3	20	2	2	2	2	3	3	3	17	2	3	2	2	9	3	3	4	10	3	4	3	3	13
1	20	足球	4	7	4	4	4	4	4	3	3	26	1	1	1	3	3	3	3	15	4	1	2	1	8	3	3	1	7	3	2	3	3	11
1	20	田径400	4	3	3	2	4	4	2	5	3	23	3	3	3	3	3	3	3	21	3	4	4	2	13	3	3	3	9	2	3	3	3	11
1	19	400米	5	3	5	5	5	5	5	5	1	31	1	1	1	1	1	1	1	7	1	1	1	1	4	1	1	1	3	1	1	1	1	4
1	21	田径400	4	4	4	5	3	5	5	5	1	28	5	5	5	5	1	1	1	23	5	5	5	5	20	5	5	5	15	3	2	1	1	7
1	21	足球	4	3	3	3	3	4	3	4	3	23	2	3	3	2	2	2	2	16	2	3	2	2	9	3	4	2	9	2	3	3	2	10
1	20	田径	4	7	3	3	2	2	2	3	1	16	4	3	5	2	1	2	1	18	1	3	2	1	7	2	2	1	5	1	1	1	2	5
1	20	足球	4	7	3	2	5	3	3	4	3	23	3	3	3	3	3	3	3	21	4	3	2	2	11	3	4	3	10	2	2	3	1	8
1	19	一万	5	4	5	3	4	4	5	4	2	27	3	3	3	4	2	3	4	22	5	4	4	4	17	4	1	1	6	3	3	3	2	11
2	25	篮球	5	5	2	2	4	4	3	4	2	21	1	2	2	2	2	2	1	12	2	1	2	2	7	1	1	1	3	2	2	2	2	8
2	25	足球	5	4	4	3	2	2	4	5	2	22	2	2	3	2	3	2	2	16	2	2	3	5	12	4	4	2	10	5	3	4	2	14
1	24	足球	5	3	3	4	4	5	4	3	2	25	2	2	2	2	2	2	2	14	2	1	2	2	7	3	3	1	7	2	2	3	2	9
1	23	排球	5	2	3	3	5	4	4	5	2	26	5	2	3	2	2	2	2	18	3	4	3	2	12	4	4	4	12	2	2	2	2	8
1	22	跳远	4	3	4	2	3	2	2	3	3	19	2	2	4	2	2	1	1	14	2	2	1	2	7	1	2	1	4	2	1	2	1	6

## Sheet: 无等级实证效度
性别	年龄	运动项目	运动等级	训练年限	@6	@11	@16	@21	@24	@1	@2	@7	@20	@4	@9	@14	@19	@5	@10	@15	@18	@23	@26	@29	无等级总分
男	19	跑步，篮球	三级运动员以下	4	2	3	4	3	5	5	3	2	4	3	4	3	4	3	3	3	3	3	3	2	65
男	25	网球	三级运动员以下	4	4	3	2	2	2	2	2	3	2	3	2	2	2	3	3	2	2	2	3	2	48
男	18	篮球	三级运动员以下	4	2	2	5	3	2	4	3	3	3	4	4	3	2	3	3	3	3	3	3	3	61
男	21	网球	三级运动员以下	2	4	3	2	3	2	2	3	2	3	1	2	2	3	3	2	2	3	3	3	3	51
女	19	羽毛球	三级运动员以下	6	3	2	4	2	1	4	3	3	4	2	1	2	3	2	2	2	3	3	2	3	51
男	20	羽毛球	三级运动员以下	8	2	2	2	2	3	2	3	5	3	3	4	2	3	2	5	3	3	4	5	2	60
男	18	跑步	三级运动员以下	1	4	4	3	2	3	3	3	4	4	4	4	5	5	4	4	4	5	3	4	3	75
男	19	篮球	三级运动员以下	8	3	3	5	3	4	2	4	3	4	4	5	4	5	3	5	5	5	3	4	4	78
男	29	足球	三级运动员以下	2	4	1	1	2	2	2	3	2	2	2	3	4	3	2	1	3	3	2	2	2	46
男	26	跑步	三级运动员以下	7	3	3	1	2	2	2	2	2	2	2	4	1	1	3	2	3	2	4	2	2	45
男	24	网球	三级运动员以下	3	2	3	2	3	2	1	3	4	4	5	4	2	2	5	4	3	5	2	4	1	61
男	19	篮球 足球 乒乓球	三级运动员以下	6	3	4	3	3	3	4	4	3	4	4	4	4	4	3	5	2	3	4	2	2	68
女	24	网球	三级运动员以下	2	2	4	3	3	3	3	3	1	4	5	4	5	5	2	5	1	2	2	4	1	62
男	21	乒乓球	三级运动员以下	0	1	1	1	1	1	1	1	1	1	1	1	1	1	1	1	1	1	1	1	1	20
男	19	弓箭	三级运动员以下	2	3	2	2	2	4	5	1	2	2	2	3	2	1	2	2	2	3	3	2	2	47
女	21	网球	三级运动员以下	1	4	3	4	2	3	4	5	3	5	4	3	3	5	3	5	3	3	2	3	5	72
女	19	乒乓	三级运动员以下	1	3	3	2	5	3	3	3	3	3	3	4	3	1	3	3	3	3	2	3	3	59
女	19	跑步	三级运动员以下	9	3	3	2	1	3	3	2	4	3	5	4	2	3	4	4	3	3	3	3	1	59
男	21	跑步	三级运动员以下	3	5	3	3	5	5	3	3	3	4	2	5	2	2	3	2	4	2	2	2	3	63
女	21	滑雪	三级运动员以下	2	4	4	2	3	3	4	5	1	4	2	3	2	2	2	2	2	3	3	4	4	59
男	20	篮球	三级运动员以下	5	3	3	3	3	3	3	3	3	3	1	2	2	2	3	3	3	3	5	2	3	56
男	27	网球	三级运动员以下	5	1	1	1	1	1	1	1	1	1	1	1	1	2	1	1	1	1	1	1	1	21
女	20	400米	三级运动员以下	3	5	4	3	5	5	3	1	1	3	2	3	1	1	1	5	1	3	5	5	3	60
女	30	瑜伽	三级运动员以下	5	4	5	4	4	5	4	1	1	1	1	1	1	2	5	1	1	1	1	1	1	45
男	20	台球	三级运动员以下	2.5	3	2	2	5	2	2	3	1	3	3	2	3	1	2	2	2	4	4	3	2	51
女	20	轮滑	三级运动员以下	2	4	3	3	2	3	5	5	3	5	1	1	1	3	3	3	3	3	2	2	3	58
女	22	网球	三级运动员以下	4	3	3	3	2	4	4	3	3	2	2	2	2	2	4	3	3	1	1	1	1	49
男	26	网球	三级运动员以下	5	5	5	4	4	4	4	2	4	2	5	4	4	5	4	3	2	2	2	1	2	68
男	23	篮球	三级运动员以下	0	2	3	1	3	1	2	1	2	3	2	2	2	2	1	3	1	1	2	2	1	37
女	23	健美操	三级运动员以下	4	1	2	2	4	1	1	4	1	2	2	2	1	2	3	4	1	1	2	1	1	38
男	21	网球	三级运动员以下	2	1	1	1	1	1	2	2	2	2	3	3	3	1	2	2	3	5	4	5	5	49
女	22	单板滑雪	三级运动员以下	4	2	1	2	2	2	2	1	1	1	1	3	2	1	1	3	3	2	2	1	2	35
女	22	跳远	三级运动员以下	3	1	2	1	2	1	2	3	3	3	1	1	1	2	2	2	3	2	2	2	2	38
男	24	羽毛球	三级运动员以下	2	2	1	2	3	1	2	5	1	2	3	1	2	2	1	1	2	1	2	2	1	37
男	23	足球	三级运动员以下	2	2	1	1	1	1	2	4	2	3	1	1	2	3	2	2	2	1	1	1	2	35
女	20	高山滑雪大回转	三级运动员以下	2	1	1	1	1	1	2	2	3	1	1	2	4	4	2	2	1	2	4	2	2	39
女	21	单板大回转	三级运动员以下	3	3	2	3	2	4	2	3	5	4	2	2	2	1	1	2	1	2	2	1	1	45
男	20	单板大回转	三级运动员以下	3	1	1	1	1	2	1	1	2	1	1	3	2	3	3	2	2	2	2	2	2	35
女	18	冰球	三级运动员以下	4	1	1	1	1	2	1	2	1	1	2	1	1	1	2	2	1	1	1	1	1	25
男	22	滑冰	三级运动员以下	2	1	2	1	1	2	1	2	3	2	2	1	1	2	2	2	1	1	1	1	1	30
男	18	单板滑雪	三级运动员以下	2	4	5	3	3	4	5	3	1	1	2	3	2	1	5	5	4	2	1	3	1	58
男	20	滑雪	三级运动员以下	3	2	2	2	2	3	1	5	5	4	4	5	4	5	2	1	2	1	2	1	1	54
女	19	单板滑雪	三级运动员以下	2	3	2	2	2	1	2	2	1	2	3	4	3	4	2	1	1	1	2	2	1	41
女	18	冰壶	三级运动员以下	1	1	1	1	2	1	1	1	2	2	5	5	5	5	1	1	1	3	1	2	3	44
女	21	冰球	三级运动员以下	2	2	1	1	2	1	1	2	1	2	3	2	3	1	1	3	2	5	5	2	2	42
女	17	冰球	三级运动员以下	2	2	1	2	2	2	2	2	1	2	5	5	3	5	4	4	4	3	2	2	2	55
女	22	单板滑雪	三级运动员以下	5	4	3	2	2	2	1	4	5	5	1	3	2	1	1	2	1	1	1	2	1	44
女	18	滑冰	三级运动员以下	3	1	1	1	1	1	1	1	2	1	1	1	2	2	3	2	1	1	1	1	2	27
男	19	篮球	三级运动员以下	3	1	2	3	2	1	2	2	1	3	1	3	2	2	2	2	2	1	1	2	1	36
男	21	滑雪	三级运动员以下	5	1	1	2	1	1	3	2	1	3	1	1	1	1	5	4	4	2	2	3	2	41
男	16	冰球	三级运动员以下	4	2	1	1	1	1	1	3	1	1	3	1	2	2	2	2	2	1	1	1	1	30
女	19	滑冰	三级运动员以下	2	2	1	1	2	4	2	2	2	1	3	1	2	1	2	3	2	3	4	4	4	46
男	16	冰球	三级运动员以下	2	2	2	2	3	2	4	4	5	5	3	2	2	1	5	5	4	2	2	2	3	60
男	20	网球	三级运动员以下	2	3	5	3	4	4	5	1	2	2	4	4	3	5	5	4	4	2	2	2	3	67
男	21	足球	三级运动员以下	5	1	1	1	2	2	1	1	1	1	1	2	1	1	3	1	1	4	4	5	5	39
男	19	滑雪	三级运动员以下	2	5	4	5	3	4	4	2	2	1	2	2	2	1	1	1	1	1	1	1	1	44
男	17	滑冰	三级运动员以下	4	5	4	5	3	5	2	2	2	3	5	5	4	2	2	2	1	5	3	4	3	67
男	19	滑冰	三级运动员以下	4	1	1	1	1	1	1	1	2	1	3	3	2	2	5	5	3	1	2	2	1	39
男	24	单板大回转	三级运动员以下	0.5	4	3	5	5	4	5	3	3	3	3	1	2	1	3	3	3	2	2	2	1	58
男	15	冰壶	三级运动员以下	2	1	3	1	2	1	3	2	1	2	2	2	2	2	1	1	2	2	2	1	2	35
女	20	足球	三级运动员以下	2	2	2	2	2	2	2	2	1	2	5	4	5	5	1	1	1	1	1	1	2	44
女	22	大回转	三级运动员以下	2	1	2	1	1	2	2	1	1	1	1	2	2	2	2	1	3	1	2	2	1	31
男	15	速度滑冰	三级运动员以下	3	4	5	3	5	3	3	1	1	2	3	1	1	1	1	2	3	2	1	2	2	46
男	20	高山滑雪大回转	三级运动员以下	2	1	1	1	2	1	1	2	2	1	1	1	1	3	4	5	3	1	2	1	2	36
女	16	高山滑雪大回转	三级运动员以下	5	1	1	2	1	1	1	2	1	2	5	5	2	4	2	1	2	2	2	2	2	41
男	18	单板大回转	三级运动员以下	3	1	1	1	1	2	2	2	1	2	1	2	2	1	2	2	1	1	1	1	2	29
女	17	滑冰	三级运动员以下	4	1	2	1	1	2	1	2	2	1	1	1	1	2	1	2	1	1	1	1	2	27
男	16	冰球	三级运动员以下	5	3	3	2	2	4	2	4	5	4	2	2	2	1	2	2	1	2	1	1	2	47
女	17	滑冰	三级运动员以下	3	1	1	1	2	1	1	2	1	2	5	5	4	5	1	2	1	1	1	1	1	39
男	20	单板滑雪	三级运动员以下	3	1	1	1	1	1	1	2	2	2	5	5	4	4	2	2	2	2	2	2	2	44
女	15	滑雪	三级运动员以下	3	1	2	1	2	1	1	1	1	1	5	5	5	4	2	2	2	2	2	2	2	44
女	16	单板滑雪	三级运动员以下	4	1	1	2	1	1	2	1	1	2	1	2	1	1	1	2	2	2	1	2	1	28
女	21	冰壶	三级运动员以下	3	1	1	1	1	1	2	1	1	2	1	1	2	1	2	1	2	4	5	4	4	38
女	22	滑冰	三级运动员以下	4	1	1	1	1	1	1	1	3	1	1	1	1	1	5	4	5	3	3	4	5	44
男	21	100米	三级运动员以下	4	1	3	2	2	2	1	2	1	2	3	1	2	3	1	1	1	2	1	1	1	33
女	15	200米	三级运动员以下	5	5	4	2	4	5	5	5	4	3	3	1	2	2	1	2	1	2	2	1	2	56
男	20	滑雪	三级运动员以下	2	4	4	3	4	5	4	2	1	2	1	1	1	2	1	2	1	1	1	3	1	44
男	20	滑冰	三级运动员以下	4	1	2	1	1	2	1	2	1	1	2	1	2	2	2	1	1	4	3	4	5	39
女	23	冰壶	三级运动员以下	4	2	1	2	2	2	2	1	2	2	1	1	2	2	1	1	2	2	2	1	3	34
男	22	冰球	三级运动员以下	2	1	1	1	1	1	1	2	2	1	5	4	4	4	1	1	2	2	1	1	2	38
男	21	滑冰	三级运动员以下	5	5	5	3	4	5	3	1	1	1	1	2	1	1	1	2	2	4	2	5	5	54
男	19	滑冰	三级运动员以下	5	4	2	5	4	5	5	2	1	2	1	2	1	1	5	5	5	1	1	2	1	55
女	18	羽毛球	三级运动员以下	2	2	1	2	1	1	1	2	3	1	2	1	1	1	2	3	1	3	3	4	4	39
男	20	冰壶	三级运动员以下	2	1	1	1	1	2	1	1	2	1	5	1	1	1	1	3	2	1	1	2	1	30
男	18	冰壶	三级运动员以下	3	2	4	4	4	4	5	1	1	2	1	2	1	1	2	2	1	1	1	1	2	42
男	25	跑步	三级运动员以下	5	3	3	3	2	2	3	1	1	3	4	5	5	5	3	2	1	5	3	2	2	58
女	25	羽毛球	三级运动员以下	7	1	3	1	2	1	1	3	3	3	2	2	1	1	3	3	3	2	2	2	2	41
男	24	户外徒步	三级运动员以下	2	2	1	1	2	1	2	3	2	3	2	1	1	2	3	2	3	1	1	1	2	36
女	20	网球	三级运动员以下	3	2	1	2	2	1	1	4	1	4	1	1	1	3	1	1	1	1	1	2	2	33
女	20	跳远	三级运动员以下	5	2	2	1	1	2	2	1	3	1	2	2	2	1	2	1	1	2	3	3	2	36
男	22	跑步	三级运动员以下	7	2	4	1	2	2	3	1	1	1	1	1	1	2	2	1	2	1	1	2	1	32
男	22	跳高	三级运动员以下	3	1	1	1	1	2	1	1	2	1	4	4	4	4	2	1	1	3	3	5	5	47
女	23	羽毛球	三级运动员以下	7	1	1	1	1	1	1	2	3	2	1	1	2	3	4	5	5	1	2	1	3	41
男	22	短跑	三级运动员以下	4	1	1	1	1	1	1	2	2	2	5	4	5	4	1	1	1	1	1	2	1	38
男	24	羽毛球	三级运动员以下	6	1	1	1	1	2	1	2	2	2	1	1	1	2	2	1	2	2	1	1	2	29
男	23	铅球	三级运动员以下	5	5	4	5	2	3	5	1	2	3	3	4	5	4	2	1	1	2	2	3	2	59
女	17	乒乓球	三级运动员以下	5	1	1	1	1	2	1	1	1	2	2	1	2	1	2	2	1	2	3	2	2	31
男	21	短跑	三级运动员以下	4	1	1	1	1	1	1	2	3	2	1	1	1	1	4	5	5	1	2	2	1	37
女	17	跳远	三级运动员以下	3	1	1	2	1	1	2	2	2	2	1	1	2	2	2	1	2	2	2	2	1	32
女	19	羽毛球	三级运动员以下	4	2	2	1	2	2	1	1	1	2	4	5	5	5	3	1	2	2	2	3	1	47
男	20	800米	三级运动员以下	4	2	4	2	3	2	4	4	5	5	2	1	1	1	1	2	1	1	2	2	1	46
女	20	长跑	三级运动员以下	4	1	2	2	1	1	1	1	1	2	4	4	3	3	2	1	2	3	3	2	3	42
男	19	跳远	三级运动员以下	4	2	4	1	2	2	3	2	1	1	1	3	2	2	2	2	2	2	1	2	2	39
男	21	铅球	三级运动员以下	5	4	5	3	4	4	5	2	1	2	1	2	1	1	2	3	1	1	1	1	1	45
女	23	长跑	三级运动员以下	5	1	1	2	2	2	2	2	2	2	1	1	1	3	2	1	2	1	1	3	2	34
女	18	羽毛球	三级运动员以下	7	2	1	2	2	2	2	5	4	4	3	5	3	5	1	2	2	1	1	1	1	49
女	17	长跑	三级运动员以下	6	1	2	1	1	1	1	2	2	2	1	1	1	2	1	2	2	1	2	2	2	30
女	22	短跑	三级运动员以下	5	2	1	1	2	1	1	2	1	2	4	5	4	4	2	2	2	4	2	4	4	50
女	20	短跑	三级运动员以下	4	2	1	1	2	1	3	1	2	1	1	4	2	1	1	2	3	2	2	2	2	36
女	21	跳远	三级运动员以下	4	3	3	2	2	2	3	5	4	5	2	1	2	2	2	2	2	4	2	4	5	57
男	24	乒乓球	三级运动员以下	7	2	2	1	1	1	1	2	2	3	2	1	1	1	3	1	2	4	3	5	5	43
男	20	长跑	三级运动员以下	4	3	5	1	2	3	3	5	4	5	2	2	2	2	3	1	1	1	2	1	2	50
男	22	铅球	三级运动员以下	4	1	1	1	1	2	2	1	2	2	2	3	1	1	1	1	2	2	2	3	2	33
男	17	乒乓球	三级运动员以下	7	2	2	1	1	1	4	1	2	2	1	1	1	2	1	1	1	3	4	5	4	40
女	21	跳高	三级运动员以下	4	4	2	2	4	2	4	2	2	2	1	2	2	2	2	2	2	2	2	2	2	45
男	21	乒乓球	三级运动员以下	9	2	3	3	1	2	3	5	3	5	2	2	2	3	2	1	1	2	3	3	2	50
女	23	羽毛球	三级运动员以下	6	1	1	1	1	1	1	1	2	1	2	4	1	1	3	2	1	4	3	5	5	41
女	22	健身	三级运动员以下	4	1	3	1	2	1	3	2	1	1	3	2	2	2	2	3	2	2	2	1	2	38
男	17	长跑	三级运动员以下	7	2	2	1	2	2	1	2	2	2	2	2	1	1	5	4	4	2	2	2	3	44
男	19	长跑	三级运动员以下	4	2	2	1	2	2	1	2	3	2	1	2	2	2	1	1	3	2	1	2	1	35
女	23	羽毛球	三级运动员以下	5	1	1	1	1	1	1	3	1	1	1	1	1	1	2	1	1	1	1	2	1	24
男	18	羽毛球	三级运动员以下	9	2	1	5	2	3	1	1	2	1	4	4	3	5	2	1	2	1	2	2	1	45
男	23	羽毛球	三级运动员以下	5	1	1	1	1	2	1	1	2	1	2	1	1	1	2	3	2	1	1	1	2	28
女	18	滑雪	三级运动员以下	9	1	1	2	2	1	1	1	3	2	5	5	4	4	2	1	2	2	2	2	2	45
女	23	羽毛球	三级运动员以下	7	2	1	2	2	1	2	1	3	2	2	1	1	2	2	2	2	1	1	1	2	33
男	24	铅球	三级运动员以下	4	2	1	3	2	2	1	2	1	2	2	2	1	2	2	2	1	2	2	3	1	36
男	21	乒乓球	三级运动员以下	8	3	2	3	3	2	2	1	3	2	5	4	4	5	1	1	2	5	5	4	5	62
女	20	跳高	三级运动员以下	3	2	2	3	1	3	3	5	4	3	2	1	2	2	2	1	1	2	1	2	3	45
女	23	短跑	三级运动员以下	2	1	1	1	1	1	2	2	1	2	3	1	1	2	2	2	1	1	1	2	1	29
男	18	长跑	三级运动员以下	7	2	1	4	2	4	1	2	2	2	4	3	4	3	2	1	1	1	1	2	1	43
男	19	跳高	三级运动员以下	9	4	2	2	2	2	3	2	1	1	1	1	1	1	2	2	2	1	2	1	2	35
女	20	滑雪	三级运动员以下	4	1	1	1	1	1	1	1	1	2	1	2	1	1	2	1	1	2	1	2	3	27
男	21	网球	三级运动员以下	8	3	2	2	2	2	4	2	2	3	2	1	1	2	1	2	2	2	1	2	2	40
女	23	篮球	三级运动员以下	8	2	1	1	1	1	1	1	2	1	5	3	2	4	1	2	1	3	4	4	4	44
女	18	网球	三级运动员以下	8	4	1	2	2	2	2	1	1	1	1	3	2	2	1	1	2	2	1	1	1	33
男	20	羽毛球	三级运动员以下	6	2	2	1	3	2	4	2	2	2	5	4	5	5	2	1	2	1	1	1	2	49
男	20	篮球	三级运动员以下	5	2	2	1	1	1	1	2	1	2	2	3	2	3	1	3	2	3	5	3	4	44
女	24	单板大回转	三级运动员以下	4	3	3	2	2	2	3	2	2	1	4	4	5	4	1	3	1	1	2	2	3	50
男	19	网球	三级运动员以下	7	3	3	2	3	5	2	1	2	1	5	4	4	5	3	2	1	1	1	1	1	50
女	21	网球	三级运动员以下	8	1	2	1	1	1	1	3	2	1	1	3	1	1	1	2	2	3	5	5	5	42
女	24	网球	三级运动员以下	8	3	2	2	2	2	3	2	1	1	2	2	2	1	1	2	1	4	5	4	4	46
女	23	乒乓球	三级运动员以下	4	2	2	1	2	2	1	1	1	1	4	4	4	5	1	2	2	1	3	2	2	43
女	22	弓箭	三级运动员以下	8	4	3	2	5	2	3	2	3	2	1	1	1	2	2	1	2	1	1	1	1	40
女	21	网球	三级运动员以下	6	3	2	3	2	3	5	3	1	1	2	3	4	2	4	4	4	1	1	1	1	50
女	20	跑步	三级运动员以下	9	1	2	1	1	1	2	1	2	3	1	2	1	1	2	2	2	2	2	3	1	33
男	22	跑步	三级运动员以下	8	2	2	1	1	1	1	1	3	2	1	2	1	1	2	1	2	1	2	2	2	31
女	20	滑雪	三级运动员以下	8	2	2	2	3	2	1	1	2	2	3	4	4	4	2	1	1	3	2	2	1	44
女	24	篮球	三级运动员以下	6	2	1	1	1	1	2	1	2	1	1	4	2	1	1	1	3	1	1	1	2	30
男	24	器械	三级运动员以下	5	2	3	2	2	2	3	2	2	1	2	2	1	1	3	1	1	2	2	3	1	38
男	23	跆拳道	三级运动员以下	6	2	2	3	2	2	3	1	1	1	1	1	1	1	1	3	2	1	2	1	2	33
男	20	轮滑	三级运动员以下	8	1	2	1	2	2	2	3	3	1	5	5	5	4	1	1	1	2	2	1	2	46
男	18	网球	三级运动员以下	5	2	2	1	2	1	2	2	2	1	4	4	4	5	2	3	1	5	5	5	4	57
男	22	武术	三级运动员以下	7	1	1	2	1	2	2	2	2	2	1	1	1	1	2	1	2	1	1	1	1	28
女	20	篮球	三级运动员以下	6	3	3	2	3	4	4	5	4	5	5	4	4	5	4	5	5	2	1	2	2	72
女	21	游泳	三级运动员以下	4	1	1	1	1	1	1	1	2	2	1	1	1	1	2	1	2	2	5	4	5	36
男	24	健美操	三级运动员以下	5	2	3	3	2	2	5	5	4	5	4	5	4	4	2	2	1	5	3	4	5	70
女	19	高山滑雪大回转	三级运动员以下	4	2	2	1	2	2	3	2	2	2	2	2	2	1	1	1	1	2	1	2	2	35
男	23	网球	三级运动员以下	8	1	1	1	2	2	2	5	4	4	5	4	3	4	2	2	1	2	2	1	1	49
女	20	单板	三级运动员以下	9	4	3	2	2	1	2	3	1	1	3	2	2	1	2	1	2	5	3	3	5	48
男	20	追逐	三级运动员以下	5	2	2	3	3	2	3	4	4	4	5	5	4	4	1	2	1	1	1	1	1	53
女	21	滑冰	三级运动员以下	3	1	1	1	1	1	1	3	1	2	3	1	1	2	2	1	2	3	3	5	5	40
男	24	高山滑雪	三级运动员以下	8	3	3	4	2	5	2	4	5	5	2	2	1	1	2	1	1	1	2	2	1	49
女	24	乒乓球	三级运动员以下	8	2	1	3	2	3	3	1	1	2	4	4	5	3	1	2	2	5	5	3	4	56
女	20	瑜伽	三级运动员以下	6	2	2	2	1	1	2	5	5	3	2	1	1	1	2	1	1	2	2	1	3	40
男	18	跳高	三级运动员以下	8	1	1	1	1	1	1	2	1	1	5	5	4	4	1	1	2	1	1	1	2	37
女	24	短跑	三级运动员以下	7	2	3	2	1	1	3	2	1	1	3	1	2	1	1	2	1	1	1	1	1	31
男	21	铅球	三级运动员以下	5	2	3	3	2	2	2	2	1	1	2	1	1	2	3	3	5	3	5	4	5	52
女	17	羽毛球	三级运动员以下	7	3	2	3	4	3	5	1	2	1	2	1	1	1	2	1	1	1	2	2	1	39
男	23	跳高	三级运动员以下	4	3	3	5	2	4	5	1	1	1	2	1	2	3	1	3	1	3	3	2	1	47
男	20	跳高	三级运动员以下	9	4	2	5	2	1	4	1	1	2	1	2	2	1	2	3	2	3	3	1	2	44
女	17	羽毛球	三级运动员以下	4	2	2	1	2	1	4	2	2	3	4	4	2	5	1	2	2	1	1	1	1	43
男	19	跳远	三级运动员以下	5	3	3	3	3	2	4	1	2	1	3	3	4	1	2	1	2	2	3	1	2	46
男	20	跳远	三级运动员以下	8	2	2	2	1	1	2	2	1	3	1	2	1	1	2	1	3	2	2	5	3	39
男	20	乒乓球	三级运动员以下	9	2	1	2	1	1	3	4	5	3	1	5	1	1	1	1	2	1	2	1	2	40
男	19	长跑	三级运动员以下	7	2	1	2	2	1	2	1	2	2	2	1	1	2	1	1	2	1	2	2	1	31
男	22	铅球	三级运动员以下	6	2	3	1	1	1	2	2	1	2	2	2	1	1	1	1	2	2	1	2	1	31
女	17	乒乓球	三级运动员以下	6	1	1	1	1	2	1	1	1	2	1	1	1	1	1	3	1	1	2	1	3	27
女	22	跳远	三级运动员以下	4	1	1	1	2	1	2	2	1	1	2	2	2	1	1	2	1	1	1	1	1	27
男	20	长跑	三级运动员以下	4	1	2	2	1	2	1	1	2	2	2	2	2	1	3	1	2	2	1	2	1	33
女	15	花滑	三级运动员以下	3	5	1	3	3	3	2	5	4	3	3	4	4	3	5	5	4	3	3	4	4	71
男	22	滑冰	三级运动员以下	5	2	3	1	1	3	2	2	2	1	2	2	4	2	1	1	1	2	1	1	1	35
女	20	篮球	三级运动员以下	4	1	1	1	1	2	1	1	2	2	1	1	1	1	1	1	1	1	3	1	2	26
男	17	滑雪	三级运动员以下	5	2	2	2	2	3	3	2	2	1	3	2	1	2	5	4	5	1	1	2	1	46
男	17	羽毛球	三级运动员以下	3	2	4	2	3	2	2	3	1	2	1	2	3	2	2	2	1	5	2	2	2	45
女	16	竞技健美操	三级运动员以下	2	1	1	2	1	3	1	1	2	1	1	1	1	2	2	2	1	2	2	3	4	34
男	20	足球	三级运动员以下	5	4	3	2	2	2	4	1	1	1	1	3	2	1	2	2	1	3	2	1	1	39
男	19	滑冰	三级运动员以下	4	2	1	1	2	2	2	2	2	3	1	3	1	1	2	1	1	2	2	2	2	35
女	21	滑冰	三级运动员以下	5	2	1	2	2	2	1	3	1	2	2	2	3	2	1	2	1	2	2	1	2	36
男	20	冰球	三级运动员以下	4	2	2	1	1	2	2	1	2	1	5	1	2	1	2	2	1	2	1	2	1	34
男	15	冰球	三级运动员以下	2	3	3	2	1	3	3	2	1	2	2	3	2	2	5	4	5	2	1	2	1	49
男	20	篮球	三级运动员以下	4	1	1	2	2	2	1	5	5	5	5	2	2	1	2	2	2	1	2	1	2	46
女	19	网球	三级运动员以下	5	2	1	1	1	2	1	2	2	2	2	1	1	2	1	2	2	1	1	2	2	31
女	22	足球	三级运动员以下	3	1	1	1	2	1	3	1	1	1	1	1	1	2	1	1	2	4	4	5	4	38
男	19	滑雪	三级运动员以下	2	2	3	2	1	2	2	1	1	2	2	1	2	4	1	1	3	2	3	2	2	39
男	17	滑冰	三级运动员以下	5	1	4	2	1	2	2	2	2	1	3	1	2	3	4	4	4	1	1	1	1	42
女	19	滑冰	三级运动员以下	3	3	2	1	3	3	3	2	3	2	2	4	3	2	4	4	4	1	1	1	1	49
女	15	单板大回转	三级运动员以下	5	3	3	2	2	3	5	2	2	1	3	4	3	4	3	2	1	2	2	2	1	50
女	17	冰壶	三级运动员以下	5	2	2	1	1	2	2	2	2	1	2	2	1	1	3	2	1	1	1	1	2	32
男	17	短道速滑	三级运动员以下	5	3	2	2	2	4	3	1	1	1	1	3	3	2	1	2	2	1	1	1	2	38
男	21	冰壶	三级运动员以下	4	1	1	2	1	1	1	1	1	2	1	3	2	2	2	2	2	2	1	2	1	31
男	22	足球	三级运动员以下	3	2	3	2	1	2	2	2	2	2	2	1	2	3	1	1	1	1	1	1	1	33
女	19	大回转	三级运动员以下	5	1	2	1	2	1	1	2	2	1	3	1	1	2	1	2	1	2	2	2	2	32
男	20	回转	三级运动员以下	3	2	1	2	1	2	2	1	2	2	1	2	1	2	1	1	3	1	2	1	1	31
男	20	速度滑冰	三级运动员以下	3	2	2	2	2	1	3	2	2	2	2	2	2	2	1	2	2	2	2	1	2	38
女	20	高山滑雪大回转	三级运动员以下	4	2	2	2	2	1	1	1	2	2	3	3	2	1	2	2	2	1	1	1	1	34
女	17	单板大回转	三级运动员以下	3	2	2	2	2	1	1	1	3	2	2	2	2	1	5	5	4	2	2	2	2	45
女	21	滑冰	三级运动员以下	3	1	1	2	1	2	1	2	1	2	1	2	1	2	1	2	1	2	2	3	1	31
女	18	冰球	三级运动员以下	3	4	2	3	3	2	3	2	1	2	5	1	3	2	5	4	5	2	2	2	3	56
男	20	滑冰	三级运动员以下	3	5	5	2	3	2	3	1	3	1	2	4	2	3	1	2	1	3	3	3	1	50
男	20	单板滑雪	三级运动员以下	2	1	3	1	2	3	2	2	2	3	2	2	2	3	4	5	4	3	2	4	4	54
女	15	滑雪	三级运动员以下	2	2	2	2	2	2	3	1	1	1	2	1	1	2	2	2	2	2	4	3	2	39
男	22	单板滑雪	三级运动员以下	3	4	2	2	2	3	3	2	3	1	4	3	3	2	1	2	1	1	1	1	1	42
女	21	单板滑雪	三级运动员以下	5	2	1	2	3	1	3	2	2	2	2	2	2	3	2	1	1	2	2	2	1	38
女	17	武术	三级运动员以下	2	5	4	2	2	5	2	2	3	2	3	1	1	2	1	1	2	2	1	2	1	44
男	22	冰球	三级运动员以下	3	3	2	2	2	3	5	2	1	3	1	1	3	3	1	1	2	3	2	1	2	43
男	19	滑冰	三级运动员以下	3	3	2	1	2	1	1	2	2	2	2	2	2	1	1	2	3	2	1	1	3	36
男	17	跆拳道	三级运动员以下	5	2	4	1	1	2	2	2	2	1	2	1	2	3	3	1	2	1	1	1	2	36
女	21	滑冰	三级运动员以下	5	1	2	2	1	1	2	1	2	2	2	3	2	2	2	2	2	3	4	1	2	39
男	17	滑冰	三级运动员以下	2	2	2	3	2	3	4	1	2	2	3	2	2	3	5	5	3	1	2	2	1	50
女	20	武术	三级运动员以下	3	4	3	4	3	2	2	2	2	1	1	1	2	1	3	3	1	2	3	3	3	46
男	17	乒乓球	三级运动员以下	4	2	1	1	4	2	4	2	2	2	3	2	2	2	5	5	4	2	3	3	4	55
女	15	羽毛球	三级运动员以下	3	2	1	1	2	2	1	2	2	1	3	2	2	1	1	2	1	5	3	4	4	42
男	20	冰球	三级运动员以下	4	4	3	3	2	2	3	2	2	1	1	2	2	2	2	2	2	2	1	1	1	40
男	21	冰壶	三级运动员以下	2	2	2	2	1	1	2	5	4	4	1	3	3	2	1	3	1	2	2	2	1	44
女	18	冰壶	三级运动员以下	5	1	2	1	1	1	2	1	1	2	2	2	2	2	1	1	1	1	1	2	1	28
男	15	健美操	三级运动员以下	5	3	2	2	2	2	2	1	1	1	5	2	2	1	2	2	1	3	3	2	2	41
男	17	跳高	三级运动员以下	2	4	5	3	2	4	2	2	1	2	1	2	2	1	2	2	1	2	3	1	2	44
女	21	户外徒步	三级运动员以下	5	3	2	2	1	1	2	2	1	2	3	2	2	1	4	4	4	3	3	4	4	50
男	20	短跑	三级运动员以下	4	4	2	4	2	2	2	2	1	2	2	2	1	1	2	2	1	1	2	2	1	38
女	18	羽毛球	三级运动员以下	2	2	2	2	2	2	1	2	2	3	1	3	1	1	2	3	2	1	1	2	2	37
男	18	铅球	三级运动员以下	5	1	1	1	2	1	1	2	1	2	1	1	1	2	1	1	2	3	3	5	4	36
男	22	短跑	三级运动员以下	5	3	1	2	3	2	3	2	1	1	1	1	1	3	1	2	1	2	1	1	1	33
女	22	羽毛球	三级运动员以下	5	2	2	2	1	2	2	2	1	2	2	2	1	2	5	4	4	2	2	3	1	44
男	21	800米	三级运动员以下	5	2	1	1	1	1	3	1	3	1	1	2	1	1	2	2	2	2	3	5	4	39
男	20	铅球	三级运动员以下	3	2	3	1	1	2	2	1	1	1	1	1	1	3	2	1	1	1	1	1	1	28
女	21	健美操	三级运动员以下	5	1	2	1	1	2	2	2	2	1	1	2	3	3	1	2	2	2	3	1	3	37
男	22	短跑	三级运动员以下	2	1	2	1	1	2	2	2	2	1	1	2	1	1	1	1	2	4	4	4	4	39
男	22	跳远	三级运动员以下	2	2	2	1	2	2	4	2	1	2	2	2	2	1	1	2	1	1	1	1	1	33
男	16	跳远	三级运动员以下	2	1	2	1	1	2	2	2	2	1	2	1	1	1	1	1	2	2	1	2	2	30
女	16	跳高	三级运动员以下	5	3	2	2	1	2	3	3	3	5	2	2	2	3	2	1	2	2	3	3	2	48
男	18	铅球	三级运动员以下	3	3	3	4	4	4	2	1	1	2	2	4	2	2	1	1	3	2	2	2	2	47
男	19	长跑	三级运动员以下	3	4	3	1	4	2	3	3	3	5	3	2	2	2	1	1	3	2	3	3	2	52
男	17	羽毛球	三级运动员以下	4	2	3	2	2	3	5	1	2	1	1	2	2	4	3	3	1	3	4	4	4	52
男	17	长跑	三级运动员以下	4	4	1	2	3	2	2	2	1	2	2	1	1	2	2	1	2	3	2	3	2	40
男	18	短跑	三级运动员以下	3	4	2	3	5	2	4	1	2	1	2	2	1	3	2	3	1	2	3	2	2	47
男	15	跳高	三级运动员以下	5	1	2	2	1	2	1	2	2	3	2	2	2	2	2	1	2	2	1	2	2	36
女	15	健美操	三级运动员以下	3	2	4	2	2	4	3	2	2	2	2	3	2	2	1	2	1	3	3	2	2	46
男	15	短跑	三级运动员以下	5	2	4	2	2	3	3	1	1	2	2	2	2	1	2	2	2	2	2	1	2	40
女	20	乒乓球	三级运动员以下	2	2	1	1	1	2	1	1	1	2	1	1	1	1	2	1	2	1	2	1	1	26
男	19	长跑	三级运动员以下	2	2	3	3	1	2	1	5	4	4	4	2	2	1	2	3	2	3	2	2	2	50
男	20	铅球	三级运动员以下	3	3	2	3	3	3	3	5	3	5	5	2	4	2	2	1	2	5	4	1	1	59
女	19	艺术体操	三级运动员以下	2	3	3	2	4	2	3	2	3	2	1	2	1	3	2	1	2	2	1	2	2	43
男	15	短跑	三级运动员以下	5	1	1	1	2	1	1	1	2	2	2	2	1	2	1	1	2	2	2	3	2	32
男	22	跳高	三级运动员以下	3	1	1	1	1	1	2	2	2	2	1	2	1	1	1	3	2	2	1	2	1	30
女	22	长跑	三级运动员以下	2	2	2	2	1	2	4	2	2	3	3	3	3	2	3	3	5	2	2	2	1	49
女	16	健身	三级运动员以下	3	3	3	3	2	4	3	1	1	1	1	1	1	1	2	2	2	1	1	1	2	36
女	20	跳高	三级运动员以下	3	3	2	3	2	2	3	5	4	3	3	4	3	1	3	2	1	2	3	2	3	54
男	16	羽毛球	三级运动员以下	5	4	2	3	3	2	4	2	1	3	2	4	5	2	2	1	1	4	3	4	4	56
男	22	短跑	三级运动员以下	4	4	2	3	2	3	3	2	2	1	3	1	2	1	5	4	4	3	3	3	2	53
男	22	乒乓球	三级运动员以下	5	2	2	2	2	2	2	2	1	1	2	2	1	1	2	1	2	2	2	2	1	34
男	18	长跑	三级运动员以下	5	2	2	3	1	2	1	2	1	2	1	4	2	1	2	2	1	1	1	1	2	34
1	27	冰雪	5	6	3	4	2	2	4	2	2	4	2	4	4	5	4	2	4	2	2	2	3	2	59
1	26	足球	5	7	4	3	5	4	3	4	2	2	3	3	3	3	2	2	4	2	1	2	2	1	55
1	23	(空)	5	(空)	4	4	4	5	3	3	3	3	3	4	5	3	3	3	3	3	5	4	3	4	72
1	24	滑雪	5	3	2	2	2	2	1	3	2	2	2	4	1	2	1	2	2	2	2	2	2	2	40
1	29	形意拳	5	6	5	3	3	5	4	5	1	2	3	3	3	2	2	4	2	2	2	2	2	1	56
1	25	无	5	4	2	2	3	3	4	2	3	2	3	3	3	2	3	3	3	2	2	4	3	3	55
1	20	足球	5	12	4	5	2	4	4	5	2	2	2	2	2	2	4	2	4	4	2	3	2	2	59
2	28	瑜伽	5	5	4	4	2	2	2	2	2	2	2	3	2	4	2	2	3	2	3	3	2	2	50
1	24	(空)	5	(空)	2	3	3	3	2	4	1	3	1	3	4	4	4	2	4	5	1	1	2	2	54
1	19	400米	5	3	5	5	5	5	5	5	1	1	1	1	1	1	1	1	1	1	1	1	1	1	44
1	19	一万	5	4	5	3	4	4	5	4	3	3	3	5	4	4	4	4	1	1	3	3	3	2	68
2	25	篮球	5	5	2	2	4	4	3	4	1	2	2	2	1	2	2	1	1	1	2	2	2	2	42
2	25	足球	5	4	4	3	2	2	4	5	2	2	3	2	2	3	5	4	4	2	5	3	4	2	63
1	24	足球	5	3	3	4	4	5	4	3	2	2	2	2	1	2	2	3	3	1	2	2	3	2	52
1	23	排球	5	2	3	3	5	4	4	5	5	2	3	3	4	3	2	4	4	4	2	2	2	2	66

## Sheet: 等级实证效度
性别	年龄	运动项目	运动等级	训练年限	@6	@11	@16	@21	@24	@1	@2	@7	@20	@4	@9	@14	@19	@5	@10	@15	@18	@23	@26	@29	有等级总分	无等级总分
男	23	五人制篮球	一级运动员	10	3	3	4	2	3	2	1	1	3	1	2	4	4	2	4	2	2	1	2	2	48	65
男	23	滑雪	二级运动员	5	2	2	1	2	2	3	2	1	3	3	3	4	2	3	1	2	3	2	2	2	45	48
男	21	篮球	一级运动员	10	5	4	5	5	5	5	5	5	5	5	5	3	5	5	5	5	5	3	5	5	95	61
女	26	单板大回转	二级运动员	10	4	3	3	4	5	5	5	1	1	3	2	5	3	1	5	1	1	1	1	1	55	51
女	21	游泳	二级运动员	12	4	5	2	4	5	4	2	2	2	4	4	2	4	2	4	2	2	2	2	2	60	51
男	28	足球	一级运动员	17	5	5	5	5	5	4	1	1	3	3	2	2	2	3	4	1	1	2	1	1	56	60
男	32	足球	一级运动员	20	4	4	5	3	4	5	1	1	2	1	1	1	2	1	3	1	1	1	1	1	43	75
男	29	武术	二级运动员	16	4	2	4	3	4	2	5	3	3	1	2	2	1	3	3	3	1	1	1	1	49	78
男	22	游泳	二级运动员	12	1	2	1	2	2	1	3	2	2	1	2	1	1	1	2	2	2	3	2	1	34	46
男	23	高山滑雪大回转	二级运动员	8	2	3	1	2	4	2	2	1	1	3	2	1	1	2	1	1	2	2	3	1	37	45
男	20	田径	二级运动员	4	1	2	2	1	2	1	4	4	4	2	5	2	1	4	4	4	1	1	2	2	49	61
男	23	田径	二级运动员	5	2	2	1	2	2	2	1	2	2	2	2	2	1	2	3	2	4	5	5	5	49	68
男	20	足球	二级运动员	5	3	5	3	2	5	5	5	5	5	1	3	1	1	5	1	5	1	2	2	2	62	62
男	23	啦啦操	二级运动员	3	3	4	5	5	5	5	2	2	2	2	2	2	3	2	4	2	2	2	2	1	57	20
女	21	高山滑雪大回转	二级运动员	6	1	3	1	1	2	1	3	1	1	1	1	1	2	2	1	2	2	3	3	1	33	47
女	21	单板大回转	二级运动员	5	1	1	2	1	1	2	3	1	2	1	4	1	1	2	1	1	1	2	3	1	32	72
女	22	冰壶	二级运动员	4	2	1	2	2	2	3	2	1	1	2	1	1	2	5	4	3	2	3	2	3	44	59
男	22	短道速滑	二级运动员	7	1	1	1	2	1	1	2	2	3	1	2	2	1	2	1	3	3	3	2	2	36	59
女	22	冰壶	二级运动员	4	1	2	1	1	2	1	1	3	2	1	1	2	1	1	2	1	1	3	1	2	30	63
女	18	高山滑雪大回转	二级运动员	8	3	1	2	2	2	2	4	5	3	2	2	1	1	2	2	2	2	2	2	1	43	59
女	18	高山滑雪大回转	一级运动员	8	2	2	2	1	1	1	1	2	2	2	2	2	2	4	4	4	2	2	2	2	42	56
女	20	速度滑冰	二级运动员	5	2	1	2	1	1	1	1	1	1	1	1	1	1	3	2	1	1	1	1	1	25	21
男	22	高山滑雪大回转	二级运动员	5	1	1	1	1	1	2	2	1	2	1	3	2	1	3	1	1	1	1	1	1	28	60
女	16	滑冰	一级运动员	5	1	1	1	1	2	1	1	2	2	2	2	1	1	2	2	1	5	3	5	4	40	45
男	17	滑冰	二级运动员	4	1	2	2	2	1	1	2	2	1	1	2	1	1	1	2	2	2	3	2	2	33	51
男	17	单板滑雪	一级运动员	7	2	2	1	1	3	2	4	4	4	2	2	2	2	1	3	2	2	1	2	2	44	58
女	17	滑冰	二级运动员	5	1	1	1	1	1	1	2	2	3	4	5	3	5	1	2	1	2	3	2	3	44	49
男	20	100米	一级运动员	8	1	1	2	2	1	1	2	2	1	1	1	1	1	2	2	2	1	1	1	1	27	68
男	19	200米	一级运动员	5	1	1	1	1	1	2	4	5	4	1	2	1	1	2	2	2	1	1	2	1	36	37
女	20	滑雪	二级运动员	6	2	2	1	1	1	1	2	1	2	5	5	5	4	1	3	1	2	1	1	1	42	38
男	19	花滑	二级运动员	5	2	2	2	1	1	3	5	5	4	5	4	4	5	2	1	2	2	2	3	1	56	49
女	20	艺术体操	一级运动员	10	1	1	1	1	1	1	2	2	3	1	1	2	3	3	1	1	1	2	1	2	31	35
女	22	健美操	一级运动员	9	2	2	1	2	2	2	1	3	1	2	3	3	2	1	2	3	2	2	1	1	38	38
女	18	羽毛球	二级运动员	5	1	1	1	1	1	1	2	1	2	1	2	1	1	2	2	1	1	1	1	1	25	37
女	20	乒乓球	一级运动员	11	1	1	2	1	1	1	1	1	2	1	1	1	1	2	1	2	1	1	1	1	24	35
男	27	体操	一级运动员	16	1	1	1	1	1	4	2	2	1	4	4	5	5	5	4	4	1	1	1	1	49	39
男	20	篮球	二级运动员	4	1	1	1	1	2	1	2	1	2	2	1	1	1	2	2	1	1	1	3	1	28	45
男	18	网球	二级运动员	5	1	1	1	1	2	2	2	2	2	1	1	1	1	1	2	1	2	2	2	1	29	35
女	17	滑冰	二级运动员	4	1	1	1	1	2	1	1	2	2	1	3	3	2	4	5	5	2	2	1	2	42	25
男	17	滑冰	二级运动员	7	1	2	1	1	1	1	1	1	1	1	2	2	2	4	4	4	1	1	1	1	33	30
女	17	羽毛球	一级运动员	5	1	1	1	1	1	1	2	1	2	1	1	1	1	1	2	1	2	2	1	2	26	58
女	16	竞技健美操	二级运动员	4	1	2	1	1	1	1	2	3	1	2	2	2	2	3	3	5	5	3	5	4	49	54
男	17	足球	二级运动员	4	2	3	1	1	3	2	4	4	4	1	2	2	2	4	5	5	2	2	3	2	54	41
男	17	滑冰	一级运动员	8	1	1	2	1	2	1	2	1	1	1	1	2	2	1	1	2	5	4	5	5	41	44
女	20	冰球	二级运动员	2	4	5	5	3	5	4	5	5	4	2	3	2	2	5	4	4	4	4	4	3	77	42
男	17	篮球	二级运动员	7	1	1	2	1	1	1	2	1	1	1	1	1	1	1	3	1	3	2	5	4	34	55
男	22	滑雪	二级运动员	5	3	5	4	2	4	5	1	1	2	2	1	2	1	1	2	1	2	1	2	2	44	44
男	19	高山滑雪	二级运动员	5	1	2	1	1	2	1	4	5	4	2	1	2	1	2	2	3	2	2	1	2	41	27
女	17	短道速滑	一级运动员	3	4	3	5	4	5	3	1	2	1	2	2	2	2	2	1	2	5	4	4	4	58	36
男	19	冰壶	二级运动员	5	1	1	1	1	1	1	2	1	1	1	1	1	2	2	1	2	2	1	2	2	27	41
男	24	回转	二级运动员	4	3	2	2	2	1	2	3	4	3	2	1	1	3	2	3	2	1	2	2	2	43	30
男	19	单板大回转	二级运动员	2	1	1	1	1	1	1	2	2	1	2	1	2	2	2	2	1	1	1	1	1	27	46
男	22	滑冰	二级运动员	3	1	1	1	1	1	1	2	2	2	5	5	4	5	2	2	1	2	2	2	3	45	60
女	17	单板滑雪	一级运动员	3	1	1	2	1	1	1	1	1	1	1	2	3	3	3	1	1	1	1	1	2	29	67
男	19	冰球	一级运动员	5	2	1	1	1	1	2	1	1	1	2	1	1	1	1	2	2	1	1	2	1	26	39
男	18	冰球	二级运动员	2	2	1	1	1	2	1	5	4	5	4	5	4	4	1	3	1	2	2	1	1	50	44
男	18	滑雪	二级运动员	4	1	1	1	1	1	1	2	2	2	2	1	1	1	2	2	1	2	1	3	1	29	67
男	20	冰壶	二级运动员	4	1	2	2	2	1	1	2	2	1	2	1	1	1	2	1	2	1	1	1	2	29	39
男	22	短道速滑	二级运动员	4	3	1	1	2	1	1	2	1	2	1	2	1	1	3	2	1	1	2	3	2	33	58
女	24	网球	一级运动员	7	1	2	1	2	1	2	5	5	4	1	2	1	2	2	1	1	2	2	2	1	40	35
女	17	武术	一级运动员	7	3	2	3	2	1	1	1	1	1	1	1	1	3	2	1	1	1	2	2	3	33	44
女	22	越野滑雪	一级运动员	5	2	2	1	1	1	4	1	3	2	2	1	1	1	2	1	2	2	2	2	3	36	31
男	21	跆拳道	二级运动员	4	2	2	1	1	1	1	1	1	2	1	2	1	1	2	1	1	1	1	2	1	26	46
女	19	网球	一级运动员	6	1	1	1	2	1	1	1	2	2	1	2	2	1	1	2	1	2	2	2	2	30	36
男	21	滑冰	二级运动员	5	1	2	2	1	2	1	1	1	1	3	1	2	2	1	2	1	3	4	3	4	38	41
男	15	武术	二级运动员	4	2	2	2	1	2	2	4	5	5	1	3	1	1	3	4	5	3	3	4	3	56	29
女	17	乒乓球	二级运动员	5	1	1	1	1	2	1	2	3	2	1	1	1	1	2	1	2	5	3	4	4	39	27
男	18	冰球	二级运动员	5	4	5	3	4	5	5	5	4	3	1	2	1	2	2	1	2	1	1	2	1	54	47
男	21	足球	二级运动员	4	4	4	4	5	5	5	4	5	3	1	2	2	3	1	3	1	2	1	1	1	57	39
女	20	健美操	二级运动员	3	5	4	4	4	4	3	1	2	1	2	2	1	2	1	2	2	3	3	4	4	54	44
女	21	跳高	一级运动员	5	1	2	1	1	2	1	2	3	2	1	2	1	1	1	2	3	1	1	2	1	31	44
男	21	网球	一级运动员	5	1	1	1	2	1	2	2	1	2	2	3	2	2	1	1	1	3	2	2	3	35	28
男	32	武术	二级运动员	20	3	4	5	5	5	5	5	1	2	1	1	1	2	5	5	1	1	1	2	1	56	38
男	23	足球	二级运动员	3	1	2	1	2	2	3	1	1	1	1	2	2	1	2	4	3	1	1	1	1	33	44
男	22	跳远	二级运动员	9	1	1	1	1	1	2	1	1	2	2	1	1	1	2	1	1	1	2	1	3	27	33
女	22	短跑	一级运动员	7	2	1	1	1	2	1	1	1	1	5	5	5	4	2	1	2	2	2	2	2	43	56
男	18	铅球	二级运动员	6	1	2	1	1	1	1	1	3	1	1	1	1	2	2	1	1	2	2	3	2	30	44
女	23	健美操	运动健将	8	2	1	2	2	2	1	1	1	1	2	1	3	2	2	2	1	5	2	3	2	38	39
男	18	羽毛球	二级运动员	5	1	1	1	1	1	1	3	3	1	1	1	1	1	2	1	2	2	2	2	2	30	34
男	18	短跑	二级运动员	5	1	1	1	1	1	1	1	2	2	2	1	1	2	2	1	1	2	1	3	2	29	38
男	21	长跑	二级运动员	5	1	2	2	2	1	2	1	2	2	2	1	2	1	2	1	2	1	1	1	1	30	54
男	24	跳远	二级运动员	5	4	1	2	2	2	1	2	1	1	2	1	1	2	2	1	2	3	2	4	5	41	55
男	17	乒乓球	二级运动员	7	1	1	1	1	1	1	1	3	1	1	2	2	2	1	1	2	2	2	1	2	29	39
男	20	跳高	一级运动员	8	1	2	2	1	2	2	1	1	1	2	2	1	1	2	1	3	1	1	1	2	30	30
男	22	铅球	一级运动员	7	2	2	3	2	1	1	2	2	2	4	5	4	4	2	2	1	4	2	1	3	49	42
男	19	乒乓球	一级运动员	8	1	1	1	2	1	1	1	2	1	5	5	4	2	4	5	5	3	2	5	4	55	58
女	20	跳高	一级运动员	7	2	3	2	2	4	4	4	5	5	2	2	2	2	1	2	1	1	1	1	1	47	41
女	22	健美操	一级运动员	8	5	2	5	4	3	5	2	1	2	1	2	1	1	4	4	4	5	3	5	4	63	36
男	24	滑冰	运动健将	8	1	2	1	2	1	1	1	1	2	2	1	1	2	3	2	1	1	1	2	2	30	33
女	23	短跑	二级运动员	6	1	1	1	2	1	1	1	1	2	2	2	1	1	3	1	1	2	2	2	2	30	36
女	22	羽毛球	二级运动员	6	1	1	1	1	1	1	1	1	2	1	2	2	2	2	3	2	1	1	1	2	29	32
女	17	艺术体操	二级运动员	6	1	2	2	2	2	2	2	2	2	2	2	5	3	2	2	2	5	2	3	3	48	47
男	23	蹦床	二级运动员	7	1	1	2	2	1	1	2	2	2	2	1	1	1	1	1	1	2	1	2	1	28	41
女	17	短跑	二级运动员	5	2	2	1	3	2	1	3	3	5	3	2	2	2	1	3	2	2	1	3	1	44	38
男	24	长跑	一级运动员	9	2	2	4	2	4	4	1	2	3	2	3	2	2	2	1	1	3	5	3	3	51	29
女	23	跳高	一级运动员	5	1	1	1	1	1	1	2	2	2	1	2	2	2	2	1	2	1	2	2	2	31	59
女	22	跳高	一级运动员	7	2	1	1	1	2	1	2	2	3	4	4	3	4	2	2	1	1	1	2	1	40	31
女	19	长跑	一级运动员	6	1	1	1	1	2	2	2	1	2	1	2	1	1	3	2	2	3	5	4	5	42	37
女	24	长跑	一级运动员	8	1	1	2	3	2	4	2	2	2	1	1	1	1	1	2	1	2	2	3	1	35	32
男	22	滑冰	一级运动员	5	3	4	4	2	2	5	2	2	1	1	1	1	1	5	3	5	2	2	2	1	49	47
女	18	羽毛球	一级运动员	7	3	1	2	3	1	1	2	2	2	1	1	1	2	2	1	1	3	4	4	5	42	46
女	23	羽毛球	二级运动员	4	3	1	2	2	3	3	2	1	1	3	1	1	1	2	1	1	4	2	4	5	43	42
女	18	羽毛球	一级运动员	6	2	3	1	2	2	1	2	2	1	5	4	5	5	4	5	4	1	1	1	1	52	39
男	22	乒乓球	一级运动员	6	4	4	4	4	4	5	5	3	5	2	2	3	2	1	1	2	1	1	1	1	55	45
男	23	跳高	二级运动员	4	1	1	1	1	1	1	2	2	3	5	3	5	4	2	1	2	2	2	1	1	41	34
男	22	跳高	二级运动员	4	2	1	1	1	1	1	2	1	1	5	3	2	5	2	2	1	1	1	2	1	36	49
男	22	羽毛球	二级运动员	6	2	2	1	2	2	2	5	5	4	2	2	2	2	2	1	1	1	1	1	1	41	30
女	21	短跑	一级运动员	5	2	2	1	1	1	1	1	1	1	1	2	1	1	1	2	3	1	1	2	1	27	50
女	23	跳高	一级运动员	5	1	2	1	2	1	3	2	2	1	1	1	2	3	5	4	5	1	1	1	1	40	36
男	24	短跑	一级运动员	7	2	1	1	1	2	1	2	2	1	2	1	2	3	1	3	1	1	1	1	2	31	57
女	18	跳高	二级运动员	9	2	1	1	1	2	1	2	2	2	4	4	4	4	1	1	1	2	2	2	1	40	43
男	22	乒乓球	一级运动员	10	3	4	1	2	4	3	2	1	2	2	1	1	2	5	5	4	2	2	2	1	49	50
女	18	排球	一级运动员	6	2	2	3	2	1	1	2	2	3	2	2	2	3	1	3	1	1	1	1	1	36	33
男	22	跳高	二级运动员	8	2	4	2	1	2	2	4	5	5	2	2	1	2	1	2	1	2	2	3	2	47	40
女	19	跳远	二级运动员	9	2	2	1	2	2	2	2	1	1	3	1	2	2	5	5	5	2	2	1	3	46	45
女	22	篮球	二级运动员	8	1	1	1	1	1	1	1	1	2	2	1	1	2	2	1	2	4	4	4	3	36	50
男	23	篮球	一级运动员	7	2	2	2	3	3	2	1	2	1	5	4	4	5	5	4	3	2	2	3	2	57	41
男	18	篮球	一级运动员	7	1	2	2	1	3	1	1	2	2	1	1	1	2	2	1	1	3	3	4	4	38	38
女	20	羽毛球	二级运动员	7	2	2	2	2	2	4	1	1	3	2	2	1	1	2	2	1	3	4	5	3	45	44
女	20	跑步	二级运动员	8	1	2	2	2	2	1	1	1	1	1	3	2	2	1	2	1	1	1	1	1	29	35
男	17	足球	一级运动员	8	3	2	3	2	2	2	1	2	1	5	5	5	5	1	1	1	2	2	2	2	49	24
女	22	跑步	二级运动员	9	3	1	2	4	2	3	2	2	3	2	2	2	2	2	2	3	1	1	1	1	41	45
女	17	游泳	二级运动员	5	2	2	1	2	4	2	2	2	1	2	4	2	2	5	4	4	1	1	1	1	45	28
女	19	足球	二级运动员	8	2	1	1	1	1	1	1	1	2	4	3	4	5	2	2	1	1	2	2	1	38	45
女	19	乒乓	二级运动员	4	3	2	2	2	2	4	1	2	1	2	3	2	2	1	2	1	3	5	5	4	49	33
男	20	网球	二级运动员	7	2	2	1	2	1	2	1	3	1	2	2	2	1	1	2	1	1	1	1	2	31	36
女	23	1500米	二级运动员	8	3	2	3	2	2	3	2	1	1	2	2	2	2	1	1	2	4	4	4	4	47	62
男	19	足球	二级运动员	9	2	1	1	2	4	2	2	1	2	2	3	2	1	1	1	3	4	5	4	5	48	45
女	21	网球	二级运动员	9	2	4	2	4	3	3	4	5	5	2	2	3	2	1	2	1	3	1	1	3	53	29
男	23	跳远	一级运动员	8	3	2	1	3	2	4	1	1	3	1	2	2	1	2	3	2	1	1	1	1	37	43
男	17	标枪	二级运动员	8	4	3	3	2	5	2	4	5	3	5	4	4	5	2	2	2	3	3	2	2	65	35
女	19	长跑	二级运动员	5	1	3	2	3	2	2	5	5	5	2	2	1	1	2	2	2	2	3	3	2	50	27
男	20	乒乓球	二级运动员	7	3	2	3	2	5	4	4	5	5	1	2	1	1	1	1	3	1	1	2	1	48	40
女	23	乒乓球	二级运动员	8	3	3	1	3	3	4	1	2	3	5	3	4	4	5	4	5	2	2	2	1	60	44
男	22	铅球	一级运动员	6	1	1	2	1	1	1	2	1	1	2	2	1	1	2	2	1	5	2	4	4	37	33
女	21	乒乓球	二级运动员	4	2	1	1	1	1	1	2	1	2	1	2	1	1	1	1	2	1	2	1	1	26	49
男	23	长跑	二级运动员	6	5	4	4	4	3	4	4	4	4	1	3	3	5	4	5	5	4	3	4	4	77	44
男	23	跳高	二级运动员	8	2	3	2	2	4	2	1	2	1	2	2	2	2	2	3	2	1	2	1	2	40	50
女	21	跳高	一级运动员	5	2	3	2	4	2	2	3	2	1	1	1	2	2	2	1	3	3	3	2	2	43	50
男	18	铅球	二级运动员	4	1	2	1	1	2	2	1	2	2	1	2	2	2	1	1	1	2	2	2	1	31	42
女	22	长跑	二级运动员	9	1	1	1	3	3	4	2	1	1	2	3	2	2	1	1	2	1	2	2	1	36	46
男	17	羽毛球	一级运动员	7	2	4	2	4	4	1	1	3	2	2	1	1	1	2	2	2	2	2	2	1	41	43
女	18	滑雪	二级运动员	5	4	2	3	3	3	3	1	1	3	4	1	5	4	4	5	5	2	1	1	2	57	40
男	21	单板滑雪	一级运动员	2	1	2	2	1	1	2	2	1	2	3	1	2	2	1	2	2	2	2	1	1	33	50
女	19	艺术体操	二级运动员	3	1	1	1	1	1	1	2	3	2	1	2	2	2	2	2	3	3	2	2	2	36	33
男	18	健美操	一级运动员	3	1	2	1	1	2	1	1	1	1	2	1	1	1	2	2	1	1	1	3	1	27	31
男	16	羽毛球	一级运动员	2	3	2	2	1	2	3	2	2	1	2	1	2	2	5	3	5	1	2	1	2	44	44
女	18	乒乓球	二级运动员	2	1	1	1	2	2	1	2	2	1	3	1	2	1	1	2	3	1	3	1	2	33	30
女	15	体操	一级运动员	6	3	2	2	2	2	2	2	2	1	1	2	1	3	2	1	2	3	3	5	4	45	38
女	20	篮球	二级运动员	5	1	1	1	1	1	1	2	1	1	3	1	2	1	1	2	1	1	1	2	1	26	33
男	19	网球	二级运动员	5	1	2	1	1	2	1	1	2	2	1	2	1	1	2	1	1	3	1	4	4	34	46
男	20	滑冰	二级运动员	3	2	2	2	2	2	2	2	2	2	2	2	2	3	1	2	1	4	3	4	4	46	57
女	22	滑冰	一级运动员	5	1	1	2	2	2	2	1	2	2	1	1	1	1	2	1	1	2	2	3	1	31	28
女	18	冰球	二级运动员	3	5	3	3	3	4	5	1	1	2	2	2	3	5	2	1	2	3	3	2	2	54	72
男	17	滑雪	一级运动员	4	2	3	1	1	2	1	2	1	1	2	1	1	2	2	2	2	1	1	1	1	30	36
女	18	高山滑雪	二级运动员	3	2	2	3	2	2	1	2	1	1	2	1	1	1	2	1	3	2	1	1	2	33	70
男	20	高山滑雪	二级运动员	4	1	1	2	2	1	2	2	1	1	1	1	1	1	1	3	2	3	2	4	4	36	35
女	17	滑冰	二级运动员	5	1	2	2	2	2	1	1	2	2	2	1	1	1	2	2	1	1	1	1	1	29	49
女	19	单板大回转	一级运动员	5	2	1	2	1	2	2	2	1	1	2	1	2	2	2	1	2	1	2	1	2	32	48
女	22	冰壶	一级运动员	2	2	1	1	4	3	2	5	4	3	3	2	2	2	3	3	1	1	1	2	2	47	53
男	18	越野滑雪	二级运动员	4	4	2	3	2	4	3	2	1	2	3	1	2	2	2	1	2	3	2	2	1	44	40
男	20	网球	二级运动员	3	1	1	2	1	2	2	2	1	3	2	1	1	2	2	2	1	2	3	4	4	39	49
女	20	足球	二级运动员	3	2	2	3	2	1	3	2	3	2	3	2	4	2	1	1	1	2	2	2	1	41	56
男	18	网球	二级运动员	2	2	2	2	2	2	3	2	3	1	3	1	3	3	2	2	2	2	2	1	2	42	40
男	19	跑步	二级运动员	2	2	2	2	2	2	2	3	5	4	3	1	2	2	2	1	2	1	2	1	2	43	37
男	20	羽毛球	二级运动员	4	2	3	2	2	3	2	3	5	4	3	3	3	3	3	5	4	3	2	2	3	60	31
男	20	武术	一级运动员	3	3	1	2	2	1	1	2	1	2	2	2	1	1	1	1	1	2	2	2	2	32	52
女	21	足球	一级运动员	3	1	3	3	2	2	2	1	3	1	3	1	2	2	2	2	1	2	3	2	2	40	39
女	21	网球	一级运动员	4	1	2	1	1	1	1	2	2	1	1	1	2	2	2	2	3	2	1	1	2	31	47
女	22	跳远	一级运动员	5	2	1	2	2	1	1	1	1	2	1	2	1	1	1	1	1	3	4	4	5	37	44
女	22	跳远	二级运动员	2	1	1	1	1	2	1	2	1	2	1	2	2	1	2	1	1	1	1	1	1	26	43
男	19	跑步	二级运动员	2	1	1	1	1	2	1	2	2	1	1	1	1	1	1	2	1	2	2	1	2	27	46
男	19	跳高	一级运动员	3	2	1	1	1	1	3	2	1	1	1	2	1	2	1	2	2	3	4	4	4	39	39
女	20	羽毛球	二级运动员	5	1	1	1	1	2	3	1	2	2	3	3	3	2	2	1	1	2	2	2	2	37	40
男	15	短跑	一级运动员	5	1	1	1	2	1	2	1	2	1	1	3	2	1	2	3	2	2	4	3	3	38	31
男	19	乒乓球	一级运动员	6	2	3	1	2	2	3	4	5	5	2	2	2	3	3	2	2	1	1	1	2	48	31
男	20	跳远	二级运动员	5	3	2	2	2	3	2	2	2	1	2	1	1	1	1	2	2	1	1	2	1	34	27
男	17	羽毛球	二级运动员	5	2	2	2	2	2	1	1	2	2	2	2	1	2	5	5	4	2	3	5	5	52	27
女	18	长跑	二级运动员	5	5	3	3	2	4	5	4	4	4	2	3	3	4	2	2	1	2	3	2	1	59	33
女	16	长跑	二级运动员	5	2	1	1	2	2	1	2	2	1	1	1	1	2	2	1	1	1	1	1	1	27	71
女	16	乒乓球	一级运动员	4	1	1	2	1	1	1	2	2	1	2	1	1	1	1	3	1	1	1	1	2	27	35
男	16	铅球	二级运动员	4	4	3	1	2	2	2	2	1	1	3	3	3	2	4	5	5	4	5	3	4	59	26
男	22	乒乓球	二级运动员	4	4	3	2	3	3	4	5	4	3	2	3	2	2	2	1	1	2	2	3	2	53	46
男	21	短跑	二级运动员	2	2	2	1	1	1	2	2	2	1	1	2	1	1	2	2	1	1	1	1	1	28	45
男	15	跳远	二级运动员	2	3	2	2	2	3	3	2	2	1	1	2	1	3	1	1	2	2	5	3	2	43	34
男	15	滑冰	一级运动员	2	4	5	2	3	2	2	2	1	1	2	2	2	1	2	2	3	2	5	2	2	47	39
女	17	羽毛球	二级运动员	4	3	2	2	2	2	2	2	2	3	4	4	2	1	2	2	1	2	1	2	1	42	35
女	18	蹦床	二级运动员	5	2	2	2	3	2	2	2	1	2	2	1	1	1	1	1	2	1	2	1	1	32	36
女	17	长跑	二级运动员	5	2	2	3	3	4	2	4	4	4	3	3	2	2	1	1	3	3	2	5	4	57	34
男	15	乒乓球	二级运动员	4	1	1	2	1	1	2	2	2	1	1	2	1	2	2	2	1	2	2	2	2	32	49
女	21	跳高	二级运动员	3	2	3	2	1	2	2	3	3	1	2	2	1	2	2	2	2	3	2	4	5	46	46
男	18	跳高	二级运动员	4	2	2	1	1	2	3	2	2	2	3	3	2	1	4	5	4	2	2	2	2	47	31
男	18	乒乓球	二级运动员	5	2	1	2	2	1	1	1	1	1	1	1	1	2	2	1	2	3	4	2	3	34	38
男	21	长跑	二级运动员	3	5	3	2	4	4	5	1	1	1	4	4	2	2	1	2	1	4	4	4	4	58	39
男	21	滑冰	一级运动员	5	1	2	1	1	1	1	2	1	1	2	2	1	1	1	3	2	1	1	1	2	28	42
男	22	羽毛球	二级运动员	4	1	2	1	1	1	2	2	2	2	1	1	1	1	2	2	3	3	4	5	3	40	49
女	18	羽毛球	一级运动员	5	2	3	1	2	1	3	2	3	2	1	1	2	2	1	1	1	1	2	2	1	34	50
女	19	羽毛球	二级运动员	2	1	2	1	2	1	2	1	1	2	3	2	2	3	4	4	4	2	1	2	1	41	32
女	19	羽毛球	二级运动员	3	1	2	2	1	1	2	2	2	1	2	1	1	1	3	1	1	1	1	1	1	28	38
女	22	长跑	一级运动员	4	2	2	3	2	2	4	3	1	1	3	2	2	2	4	5	3	3	4	2	3	53	31
女	22	长跑	二级运动员	5	2	1	1	2	1	4	1	3	1	2	3	2	2	1	2	1	2	2	1	2	36	33
男	15	乒乓球	一级运动员	3	1	1	1	2	1	2	1	2	3	2	1	2	1	2	2	1	2	2	1	2	32	32
男	20	跳高	二级运动员	5	5	3	1	3	2	5	1	3	2	3	1	2	3	4	5	5	3	3	2	1	57	31
女	16	羽毛球	一级运动员	5	1	1	2	1	1	2	3	3	1	1	1	1	1	2	2	2	1	2	2	1	31	38
女	17	羽毛球	二级运动员	5	2	2	1	2	3	2	3	2	1	2	5	4	1	2	2	1	1	1	1	2	40	34
男	21	羽毛球	一级运动员	5	3	4	3	3	4	2	2	2	2	3	3	4	2	2	3	2	3	3	4	4	58	45
男	16	滑雪	二级运动员	5	1	1	1	2	2	2	2	2	2	1	1	2	2	1	3	2	1	1	1	1	31	31
男	20	短跑	二级运动员	4	4	2	2	3	4	5	2	1	1	3	4	5	2	5	4	5	2	3	1	2	60	56
男	20	羽毛球	一级运动员	5	1	1	1	1	1	2	1	2	3	1	1	1	1	1	1	2	1	1	1	2	26	50
男	22	跳高	一级运动员	3	3	2	2	2	3	1	1	1	2	2	1	1	2	2	1	2	2	2	3	1	36	54
男	20	铅球	二级运动员	3	3	2	3	2	2	1	1	2	1	5	1	2	2	3	1	2	1	2	1	1	38	39
女	16	跳高	一级运动员	2	2	3	5	2	4	5	1	1	1	2	2	2	3	3	1	2	2	3	2	3	49	42
女	15	乒乓球	一级运动员	3	2	2	3	2	1	2	5	5	5	2	3	3	2	2	3	1	1	1	2	1	48	38
男	19	跳高	二级运动员	3	2	2	2	1	2	2	1	2	2	2	1	1	2	2	2	2	1	2	1	1	33	44
男	17	短跑	一级运动员	2	2	2	1	2	4	4	1	2	2	2	1	1	2	1	1	1	2	1	2	1	35	43
男	20	排球	二级运动员	4	2	1	2	4	1	1	1	2	1	2	1	3	2	2	1	1	2	2	1	1	33	36
1	(空)	(空)	-2	(空)	3	5	3	2	4	1	3	3	3	3	4	3	4	3	2	3	2	5	2	2	60	36
2	23	速度滑冰	2	11	5	4	2	4	4	3	2	2	2	3	3	3	3	2	4	2	2	2	2	1	55	39
2	22	网球	4	2	3	2	3	1	4	3	2	3	3	4	4	4	3	3	3	3	5	5	3	4	65	50
2	27	足球	4	4	2	2	2	2	2	2	2	2	2	2	3	2	2	4	3	4	4	2	2	2	48	46
2	25	排球	4	5	3	3	5	3	4	4	2	3	3	3	3	3	3	4	2	4	2	4	5	1	64	55
1	22	摔跤	3	7	1	1	1	2	1	2	5	2	2	1	1	1	1	2	1	2	1	1	1	1	30	42
1	20	摔跤	4	3	4	4	4	5	3	4	1	2	3	3	3	3	4	3	3	2	2	2	2	2	59	40
2	25	是	4	11	5	5	3	2	3	5	2	1	3	2	1	2	1	3	2	1	1	1	1	1	45	44
2	21	手球	2	7	4	5	4	2	4	4	1	2	2	3	3	3	3	2	3	2	3	3	2	2	57	28
2	24	篮球	4	10	3	2	3	2	2	1	2	2	3	2	2	3	3	3	2	3	3	5	3	3	52	41
2	18	手球	3	7	4	5	3	4	4	5	1	1	1	2	4	1	1	2	3	2	2	2	2	1	50	44
2	22	手球	2	11	4	3	5	3	4	2	1	2	3	1	3	2	2	2	3	1	2	3	1	2	49	50
2	18	手球	3	8	1	2	2	2	3	3	1	1	1	2	1	2	2	2	1	2	1	1	2	1	33	38
2	23	足球	3	8	2	2	2	1	1	4	2	2	2	3	2	2	2	2	2	2	3	2	3	3	44	37
2	22	足球	4	10	3	3	2	4	2	3	1	1	3	2	2	2	1	1	3	3	3	3	2	2	46	36
2	24	篮球	4	12	2	4	3	3	4	5	2	2	3	3	3	2	3	2	3	3	2	3	3	2	57	33
2	23	垒球	3	6	2	2	2	3	2	4	2	2	3	3	3	2	3	3	4	3	2	1	3	1	50	44
2	20	速度滑冰	2	9	5	2	2	4	5	5	1	3	2	4	4	3	4	3	4	2	2	2	2	1	60	39
2	20	速度滑冰	3	10	3	2	2	2	2	2	3	3	3	3	3	3	3	2	2	3	3	5	2	2	53	28
1	18	速度滑冰	4	17	2	2	3	2	4	3	3	3	3	2	2	2	4	3	4	2	3	3	2	2	54	37
2	20	篮球	4	5	2	3	4	3	4	3	2	1	3	1	1	1	1	1	1	1	1	1	1	1	36	39
2	22	田径	4	8	3	2	3	3	2	3	2	2	2	4	2	2	3	3	3	2	2	4	2	2	51	33
2	20	排球	4	7	5	5	3	3	2	4	2	2	3	2	2	1	2	2	2	2	2	2	2	2	50	30
1	21	足球	4	7	5	5	3	5	4	5	5	5	5	4	4	3	3	2	5	2	3	3	5	3	79	48
2	20	排球	3	6	2	4	1	4	3	5	2	2	3	3	2	3	3	2	2	1	3	3	3	3	54	47
1	22	篮球	4	10	3	2	3	3	4	2	1	2	2	1	4	2	1	2	2	1	1	1	1	1	39	52
1	20	足球	3	8	5	4	3	4	5	3	2	2	2	2	2	2	2	2	2	2	1	2	2	2	51	52
2	20	羽毛球	3	12	5	3	3	5	4	3	2	3	3	4	4	3	2	3	3	3	2	4	3	2	64	40
1	20	足球	3	6	5	3	4	5	2	4	1	1	3	1	3	1	2	2	3	3	2	1	1	2	49	47
1	20	橄榄球	3	3	3	1	2	1	1	3	1	1	3	3	1	1	2	4	1	1	1	1	1	1	33	36
1	21	田径	4	7	3	3	3	4	4	4	1	2	1	1	2	1	2	2	3	1	1	2	2	1	43	46
1	22	橄榄球	3	4	5	4	3	5	2	4	2	2	2	2	2	1	3	2	3	2	2	2	2	2	52	40
2	21	田径	4	5	4	4	3	5	3	3	1	2	4	3	4	4	3	3	4	2	3	1	2	2	60	26
2	21	排球	3	8	3	2	2	2	2	4	2	2	2	1	4	2	2	2	2	2	2	2	2	2	44	50
2	20	足球	4	6	2	3	5	3	3	3	2	2	2	2	3	2	2	2	2	2	3	4	3	2	52	59
1	22	排球	4	5	3	2	2	4	4	4	1	2	3	5	2	3	1	2	3	2	3	2	2	2	52	43
2	20	田径	4	7	5	4	4	4	3	4	2	2	3	5	3	2	2	3	3	2	3	3	3	2	62	32
1	20	足球	4	5	5	2	3	3	3	5	1	1	1	4	2	3	2	1	3	1	1	1	1	1	44	30
2	20	高尔夫 排球	3	5	2	3	3	1	2	2	3	2	2	2	1	1	2	2	2	1	2	2	2	2	39	49
1	21	手球	3	4	4	4	5	3	4	5	2	3	2	1	4	1	1	3	2	3	2	3	2	3	57	36
2	19	游泳	4	10	3	5	2	2	4	3	4	3	3	1	2	2	5	2	4	2	2	2	2	2	55	54
2	20	自行车	3	8	3	3	4	1	2	3	1	2	2	2	2	2	3	1	2	2	2	1	2	2	42	56
1	20	手球	4	5	2	3	2	3	2	3	1	3	2	1	2	2	3	4	4	2	4	3	3	4	53	53
1	20	足球	4	8	3	2	4	3	5	5	2	2	3	2	4	3	2	3	3	2	2	1	2	2	55	34
1	18	田径	4	2	5	4	3	2	2	5	1	1	3	3	1	2	2	3	1	1	2	1	1	2	45	34
1	21	自由式滑雪	3	4	3	2	3	2	2	3	4	2	5	2	1	1	1	1	2	1	2	2	3	1	43	59
2	20	柔道	4	6	5	5	3	3	4	4	2	2	3	4	3	5	3	3	3	2	2	2	2	2	62	55
2	19	足球	4	7	4	4	3	2	2	4	2	2	2	2	2	1	2	2	2	2	1	2	2	2	45	72
1	19	游泳	3	14	2	3	2	4	2	2	2	2	2	3	3	3	2	3	3	3	3	2	2	2	50	40
1	22	足球	4	5	5	4	4	3	4	5	2	3	2	3	4	4	2	2	3	2	2	2	2	2	60	56
1	20	手球	4	3	2	1	2	1	4	1	4	3	3	1	3	1	1	2	4	2	2	1	3	1	42	55
1	22	冬季两项	3	5	5	3	3	4	3	4	1	1	2	2	1	1	1	2	2	2	1	1	1	2	42	59
2	21	单板滑雪	3	8	4	2	5	1	4	3	4	1	3	3	4	2	4	2	3	2	2	4	4	2	59	50
2	20	排球	3	8	5	4	2	3	3	4	2	1	3	2	2	2	2	2	3	2	2	1	3	1	49	54
1	21	排球	4	7	4	3	4	3	4	5	1	1	2	1	3	2	1	2	2	2	1	1	1	1	44	44
2	20	垒球	3	5	5	3	2	3	5	5	2	3	2	1	2	1	1	1	2	2	2	2	3	1	48	68
1	22	排球	4	7	4	3	2	2	1	3	2	2	2	4	1	2	2	2	2	2	2	2	2	2	44	42
2	20	高山滑雪	3	3	4	4	4	2	4	4	2	2	5	2	2	2	3	2	3	2	2	2	2	2	55	63
2	21	冰雪	3	5	4	5	2	4	5	5	1	1	2	4	3	2	2	2	2	2	1	1	1	1	50	52
1	21	田径800	4	4	1	2	2	2	3	1	2	2	2	2	2	2	2	4	2	2	2	2	2	2	41	66
1	22	乒乓球	3	16	4	4	4	4	4	5	2	2	3	3	4	5	2	2	3	2	2	2	2	1	60
1	19	篮球	4	5	5	4	2	3	4	5	1	1	2	1	3	1	1	2	3	1	1	2	1	1	44
1	22	棒球	3	6	3	5	5	2	2	5	2	2	2	2	3	2	3	4	3	2	2	3	3	2	57
2	20	排球	3	8	5	5	3	4	2	4	4	3	3	4	3	4	2	3	3	2	2	3	2	2	63
2	20	手球	4	5	2	4	3	2	4	4	3	2	2	1	3	2	2	3	2	2	2	2	2	2	49
2	20	足球	3	4	5	4	4	3	4	5	1	1	2	1	2	1	2	3	3	3	1	2	2	2	51
2	19	排球	4	6	4	4	4	5	5	5	1	1	1	1	1	1	1	1	1	1	1	1	1	1	41
2	19	摔跤	3	6	3	3	2	2	2	5	2	2	3	5	2	1	1	3	2	2	2	3	3	2	50
2	21	足球	4	3	4	5	4	2	5	4	2	1	2	4	4	4	2	2	3	2	2	2	2	2	58
2	20	单板滑雪	4	7	5	2	2	1	4	2	2	3	2	4	4	3	1	3	3	2	3	3	2	2	53
2	19	手球	3	9	3	3	4	2	3	4	1	2	3	2	4	3	2	3	3	2	2	3	2	2	53
2	19	排球	4	5	4	3	4	2	1	3	2	2	3	2	2	2	2	2	2	2	3	3	3	2	49
2	22	垒球	4	4	3	3	3	3	4	5	2	3	3	3	3	3	3	3	3	2	2	1	1	1	54
1	20	冰	3	7	3	5	3	3	2	3	3	3	3	4	1	2	4	3	3	3	5	3	3	3	62
1	20	排球	3	5	4	5	3	2	3	2	2	2	2	3	2	2	3	3	3	2	2	3	3	3	54
1	19	400米	4	3	4	4	5	5	3	5	1	1	1	1	1	1	1	1	1	1	1	1	1	1	40
1	19	是	4	6	5	2	4	2	3	3	3	3	3	5	3	4	1	3	3	3	2	5	3	3	63
1	21	橄榄球	3	3	5	5	3	3	4	5	2	2	2	1	5	3	2	3	4	2	2	2	2	1	58
1	20	篮球	4	4	4	4	4	4	4	5	1	1	3	2	2	1	1	3	2	1	2	2	2	1	49
1	20	棒球	3	6	3	4	5	3	3	4	2	2	2	4	4	2	2	3	3	2	2	3	2	2	57
1	21	田径	3	1.5	4	5	5	3	2	5	2	2	2	4	5	5	1	2	2	2	4	1	2	2	60
2	20	足球	4	5	4	5	4	4	5	5	1	2	2	2	3	3	3	2	5	1	1	1	1	1	55
2	20	田径（铅球）	4	4	3	5	2	2	4	1	2	1	2	1	2	1	1	3	3	3	1	1	1	2	41
2	25	垒球	2	13	3	3	3	5	3	4	2	2	3	2	2	4	4	3	2	2	2	1	2	2	54
2	19	垒球	4	4	4	5	5	2	2	3	2	2	2	3	3	3	2	1	4	1	4	3	2	5	58
1	21	手球	4	3	5	4	3	3	3	4	2	3	2	3	3	4	4	2	3	2	3	1	2	3	59
1	21	网球	4	4	5	5	3	4	5	5	5	1	1	5	5	5	5	5	5	5	3	2	3	3	80
1	20	棒球	3	6	5	2	4	4	4	3	2	3	3	1	3	2	4	2	1	1	4	3	3	3	57
1	20	200米	4	3	3	5	3	1	3	2	1	1	2	1	2	3	2	2	2	2	4	2	2	4	47
1	23	400米栏	4	3	4	3	3	4	5	2	5	2	3	3	3	2	2	4	2	2	1	1	2	2	55
2	20	手球	2	8	5	5	4	4	5	4	2	3	3	3	3	5	3	2	4	1	2	1	1	2	62
1	24	拳击	4	5	4	5	3	2	4	4	2	4	2	3	4	1	3	2	3	1	3	4	3	3	60
1	21	田径	4	7	5	5	3	4	4	5	4	3	2	4	2	4	3	2	2	2	3	2	2	2	63
1	21	棒球	4	6	4	3	5	3	4	5	4	5	5	5	2	2	2	2	4	2	2	2	2	2	65
1	22	橄榄球	2	9	3	3	3	3	3	4	2	2	2	5	2	4	3	2	3	3	2	3	1	3	56
1	21	田径	4	6	5	5	4	3	4	3	1	1	3	3	4	5	3	2	3	3	5	4	3	3	67
1	21	冰雪	3	4	5	4	2	3	3	5	2	3	2	1	3	4	3	3	3	2	3	5	3	2	61
1	20	网球	4	7	3	4	2	2	2	3	1	1	2	1	2	1	1	1	2	1	1	1	1	1	33
1	22	田径	4	3	4	3	2	5	3	2	2	4	2	4	3	3	3	3	2	2	4	3	2	2	58
2	20	垒球	4	5	4	4	3	3	4	3	2	3	2	2	3	2	2	2	3	2	3	3	3	2	55
1	21	篮球	4	7	1	1	1	1	1	1	1	1	1	1	1	2	1	1	1	1	1	1	1	1	21
1	22	篮球	4	8	1	1	1	1	1	1	1	1	1	1	1	1	1	1	1	1	1	1	1	1	20
1	20	手球	4	3	4	3	3	5	3	3	2	3	2	3	3	2	3	3	3	3	3	4	3	2	60
1	21	篮球	4	9	3	2	2	3	2	4	2	2	1	2	2	2	2	2	2	2	2	1	1	1	40
1	20	篮球	4	10	5	4	4	4	3	5	2	2	1	2	1	1	1	2	1	2	1	1	1	1	44
1	20	篮球	4	6	4	2	4	2	1	2	1	2	2	2	2	2	2	2	2	2	3	2	2	2	43
1	21	篮球	4	6	2	2	1	1	1	1	2	2	2	1	1	1	1	1	1	1	1	1	1	1	25
2	20	拳击	3	5	3	2	2	3	4	3	2	2	3	2	3	2	2	2	3	2	2	3	3	2	50
1	21	篮球	4	6	2	3	3	2	2	1	1	1	1	3	3	4	3	1	1	1	1	1	1	1	36
1	20	单板滑雪平行大回转	3	6	4	5	3	4	4	4	2	1	3	2	4	2	2	2	2	1	2	5	3	2	57
1	22	田径	3	10	2	3	2	2	2	5	1	2	3	3	2	2	3	2	2	4	2	2	2	1	47
1	20	400米	4	2	5	3	3	5	4	5	2	3	2	2	2	2	4	3	3	3	3	3	3	3	63
1	20	田径	4	6	5	5	4	3	3	5	5	2	5	4	5	4	3	3	3	3	5	5	4	4	80
2	20	足球	4	5	3	4	2	2	4	2	1	1	2	2	2	2	2	1	1	1	2	2	2	2	40
2	22	橄榄球	3	5	4	3	4	2	4	4	2	3	3	5	3	2	1	3	3	3	5	2	3	3	62
2	20	足球	4	5	4	3	3	2	5	5	2	3	3	4	4	3	2	2	3	2	3	2	3	2	60
1	24	手球	4	5	5	5	3	4	4	4	1	2	2	3	1	2	1	1	2	2	1	1	1	1	46
2	21	篮球	4	5	2	3	3	3	2	2	3	2	3	2	4	3	2	3	2	4	5	3	3	3	57
1	21	田径800米	4	3	4	5	3	4	5	5	1	1	2	2	2	3	4	1	3	1	2	2	2	1	53
2	21	田径	4	5	3	2	3	5	3	5	2	3	3	3	3	3	3	3	4	3	2	2	4	2	61
1	20	足球	4	8	3	2	1	2	3	1	2	2	2	1	4	2	1	2	2	2	2	2	2	2	40
2	22	链球	4	8	4	2	2	1	1	3	1	2	3	3	3	3	3	3	4	2	2	2	3	2	49
1	21	橄榄球	3	6	5	4	4	5	4	4	1	5	2	2	4	4	5	4	4	2	5	2	3	1	70
2	20	摔跤	4	6	2	1	2	1	2	3	3	3	3	5	4	4	5	3	4	3	4	5	4	3	64
2	19	跆拳道	3	5	4	2	2	4	4	3	2	3	3	2	3	2	2	2	3	2	3	5	5	1	57
1	22	单板滑雪	3	3	5	5	3	2	4	5	1	4	2	4	3	2	3	2	3	2	4	4	3	2	63
1	21	篮球	4	4	2	2	1	1	2	3	2	2	2	2	2	1	1	2	1	1	1	1	2	1	32
1	22	橄榄球	3	6	3	2	1	2	3	1	2	2	2	1	4	2	2	2	2	2	2	2	2	2	41
1	21	橄榄球	3	7	5	4	4	2	5	4	2	2	2	5	2	2	2	4	3	4	4	4	3	3	66
1	21	篮球	4	6	4	3	4	2	4	5	1	2	2	3	3	2	2	3	3	3	3	3	2	3	57
1	20	篮球	4	6	3	2	3	3	5	4	2	1	1	3	1	1	1	1	2	1	4	2	5	1	46
1	21	足球	4	8	5	4	4	2	5	2	2	2	2	2	2	2	4	3	3	2	2	2	2	2	54
1	20	足球	4	5	3	2	2	5	2	3	2	3	3	2	5	3	2	2	3	2	2	2	2	2	52
1	23	手球	3	7	5	2	2	2	4	4	2	2	2	2	2	2	2	2	2	2	2	1	1	2	45
1	20	橄榄球	4	5	4	3	3	2	5	3	1	1	2	3	1	2	2	2	3	2	1	2	2	2	46
1	20	沙滩排球	4	5	3	2	1	2	2	1	2	2	2	2	2	2	2	2	2	2	1	3	1	1	37
1	23	跳远	4	7	5	2	4	4	5	5	1	1	2	5	5	4	3	4	4	1	2	2	1	1	61
1	20	足球	4	4	2	5	3	3	3	3	3	3	3	2	2	2	5	3	3	3	2	3	3	3	59
1	20	足球	4	6。5	5	2	3	2	2	5	2	2	2	2	3	2	2	3	3	2	2	2	2	2	50
1	22	三级跳远	4	6	5	4	4	4	5	5	1	1	1	2	3	2	1	2	4	1	1	1	1	1	49
1	20	足球	4	8	5	3	5	5	2	4	5	2	2	4	1	3	2	3	2	2	3	2	2	2	59
2	21	一致	4	4	3	3	2	2	3	3	2	3	2	3	3	3	3	4	3	2	2	2	2	2	52
1	21	足球	3	8	2	2	1	2	2	4	1	1	1	2	2	2	2	2	2	2	2	1	2	2	37
1	20	技巧	3	3	2	3	2	3	2	4	3	1	2	2	3	2	2	2	2	2	2	4	2	2	47
1	21	铅球	4	8	3	4	3	3	4	3	1	1	1	1	2	1	1	4	2	2	1	1	1	1	40
2	20	垒球	3	5	3	4	2	4	3	4	2	3	3	4	3	4	2	3	3	3	5	3	3	3	64
2	22	垒球	3	9	4	3	2	3	3	5	2	2	2	3	2	3	2	2	2	2	3	2	3	2	52
2	20	垒球	4	3	3	5	3	2	4	3	3	3	3	4	3	3	2	3	3	3	3	5	3	3	64
2	21	垒球	4	9	4	4	4	4	5	5	1	1	1	1	2	1	1	2	2	1	1	1	1	1	43
2	20	垒球	4	4	4	3	5	5	4	4	1	2	2	5	1	3	1	2	3	2	2	2	2	2	55
2	22	垒球	4	7	3	2	2	2	3	1	3	2	4	3	3	2	3	4	3	3	3	4	2	3	55
2	20	垒球	4	8	5	3	3	2	4	5	3	3	3	4	4	2	2	2	4	2	4	2	2	2	61
1	22	橄榄球	3	5	3	5	2	5	2	3	3	2	3	2	1	1	1	1	2	2	1	1	1	1	42
2	19	橄榄球	3	13	3	2	3	5	5	4	3	3	3	2	4	4	2	3	1	3	3	5	3	3	64
2	21	英式橄榄球	3	4	5	5	4	5	5	3	2	1	2	3	4	3	5	3	4	2	4	3	4	3	70
2	21	游泳	3	6	3	4	4	2	4	5	1	2	1	3	3	2	3	4	3	2	2	2	3	3	56
2	21	足球	4	7	2	3	2	3	3	3	3	3	3	4	3	3	2	3	3	3	2	3	3	3	57
2	20	橄榄球	2	8	4	4	4	4	3	3	2	2	3	2	3	2	3	3	4	3	3	1	2	2	57
2	20	垒球	4	7	5	5	4	5	3	4	1	1	2	3	2	2	2	2	3	2	2	2	2	2	54
2	21	足球	3	11	4	4	2	4	5	5	2	2	2	2	3	2	2	2	3	2	2	3	2	2	55
2	20	棒垒球	4	6	5	4	4	4	4	3	1	1	3	1	1	2	1	1	1	1	1	1	1	1	41
2	21	垒球	3	8	5	4	5	3	5	3	1	1	3	2	1	1	1	1	1	1	2	2	2	3	47
1	20	橄榄球	3	2	4	5	5	4	4	4	1	1	1	1	1	1	4	3	3	1	2	2	2	1	50
1	19	棒球	4	6	3	5	3	2	2	4	1	2	3	1	3	2	2	2	2	2	2	5	2	3	51
2	20	垒球	4	5	2	2	1	2	2	3	2	3	3	3	3	2	2	3	2	3	2	3	3	3	49
2	21	田径	4	8	4	2	4	4	4	2	4	2	2	3	5	2	4	2	2	4	3	2	4	2	61
2	22	400	4	不知道	4	3	5	3	5	4	2	2	4	5	4	3	4	5	5	2	3	4	4	5	76
1	20	篮球	4	9	4	5	3	5	4	4	5	2	3	2	4	5	3	2	4	2	2	2	2	2	65
2	21	篮球	4	5	5	4	3	3	3	4	3	3	3	2	4	4	2	5	3	4	5	2	3	3	68
2	20	篮球	4	5	5	5	5	5	4	4	5	5	5	4	5	5	5	5	5	5	2	1	1	2	83
2	20	拳击	4	6	2	4	2	3	3	2	4	3	2	2	2	2	3	4	2	2	2	2	2	2	50
1	19	篮球	4	6	5	5	3	5	5	5	2	2	2	3	3	5	2	2	2	2	2	1	2	2	60
2	20	拳击	4	5	4	3	3	5	3	4	3	3	3	4	4	3	3	3	3	3	3	3	3	2	65
1	21	篮球	4	6	5	5	5	3	5	3	1	1	1	3	2	2	2	1	5	1	1	1	1	1	49
1	21	拳击	3	6	4	5	5	5	2	5	1	1	1	1	2	2	2	1	1	1	1	1	1	1	43
1	21	100米	4	8	1	2	1	2	1	2	1	2	1	2	1	2	1	1	3	1	1	1	1	2	29
1	21	400米	4	3	2	5	2	4	4	3	4	3	3	4	1	4	4	4	3	2	3	3	3	3	64
1	21	篮球	4	5	4	3	5	4	4	3	2	2	2	5	4	4	3	4	4	2	2	3	1	2	63
1	20	田径	4	5	4	4	3	3	2	4	3	3	3	4	3	2	2	3	3	3	3	2	3	3	60
1	21	足球	4	8	4	4	4	5	3	4	2	2	3	2	2	2	2	2	2	2	4	3	2	2	56
1	20	田径	4	5	3	3	2	2	3	2	1	1	1	1	1	2	4	1	1	2	1	1	1	1	34
1	21	田径	4	7	5	5	4	4	5	5	1	1	1	1	1	1	5	1	4	1	2	2	5	1	55
1	20	田径	3	3	4	4	5	4	3	5	1	1	1	2	3	2	2	1	3	1	1	1	1	1	46
1	21	足球	3	10	3	3	2	4	3	2	2	2	2	2	3	2	2	3	3	4	3	4	3	3	55
1	20	足球	4	7	4	4	4	4	4	3	1	1	1	4	1	2	1	3	3	1	3	2	3	3	52
1	20	田径400	4	3	3	2	4	4	2	5	3	3	3	3	4	4	2	3	3	3	2	3	3	3	62
1	21	田径400	4	4	4	5	3	5	5	5	5	5	5	5	5	5	5	5	5	5	3	2	1	1	84
1	21	足球	4	3	3	3	3	4	3	4	2	3	3	2	3	2	2	3	4	2	2	3	3	2	56
1	20	田径	4	7	3	3	2	2	2	3	4	3	5	1	3	2	1	2	2	1	1	1	1	2	44
1	20	足球	4	7	3	2	5	3	3	4	3	3	3	4	3	2	2	3	4	3	2	2	3	1	58
1	22	跳远	4	3	4	2	3	2	2	3	2	2	4	2	2	1	2	1	2	1	2	1	2	1	41
