# Supplementary material for: Psychometric properties of the Sport Courage Scale for Chinese athletes
Source: Front Psychol. 2023 Jun 7;14:1133720. doi: 10.3389/fpsyg.2023.1133720 (PMC10289543; doi:10.3389/fpsyg.2023.1133720)
Supplement: Supplementary file 2 [file Data_Sheet_2.XLSX]

## Sheet: 总分重测
A1	A6	A11	A16	A21	A24	A2	A4	A5	A7	A9	A10	A14	A15	A18	A19	A20	A23	A26	A29	A	B	B1	B2	B4	B5	B6	B7	B9	B10	B11	B14	B15	B16	B18	B19	B20	B21	B23	B24	B26	B29
2	1	2	1	2	1	2	1	1	2	1	1	2	1	1	1	2	2	1	2	29	20	1	1	1	1	1	1	1	1	1	1	1	1	1	1	1	1	1	1	1	1
1	2	2	3	1	2	1	2	2	1	1	2	3	3	1	2	2	2	2	1	36	20	1	1	1	1	1	1	1	1	1	1	1	1	1	1	1	1	1	1	1	1
4	2	3	2	1	3	1	3	1	1	3	1	2	2	1	1	1	1	2	1	36	26	2	2	1	1	1	2	2	1	1	1	1	1	1	1	1	1	1	3	1	1
3	3	3	3	2	3	1	1	1	1	1	1	1	1	1	1	1	1	3	1	33	33	3	4	2	2	3	1	2	1	2	1	2	1	1	1	1	1	2	1	1	1
4		4	3	4	4	1	1	1	1	3	1	1	1	1	1	1	1	1	1	35	30	1	2	2	1	2	1	1	2	1	1	3	1	1	1	2	1	2	1	2	2
1	2	3	3	2	3	1	2	1	2	2	1	2	2	1	1	1	1	2	1	34	29	3	3	2	3	2	1	1	1	1	1	1	2	1	1	1	1	1	1	1	1
2	3	2	2	4	1	1	2	1	2	1	1	2	2	2	1	2	2	1	1	35	29	2	3	2	2	1	1	1	3	3	1	1	1	1	1	1	1	1	1	1	1
5	4	4	4	2	2	1	2	2	1	1	1	1	2	1	1	2	2	1	1	40	32	2	2	1	2	3	2	2	2	2	2	1	1	1	2	1	1	1	1	2	1
2	2	1	1	2	2	3	2	1	1	1	2	2	2	1	3	1	1	3	2	35	38	3	4	3	4	3	1	1	1	2	4	2	2	1	1	1	1	1	1	1	1
2	4	1	1	4	4	2	2	2	1	1	1	2	2	1	2	2	2	2	1	39	36	4	4	5	3	5	1	1	1	1	1	1	1	1	1	1	1	1	1	1	1
2	1	1	2	2	1	3	2	3	2	1	1	1	1	2	1	3	1	2	2	34	37	3	2	2	2	1	2	2	2	2	2	2	2	3	1	1	1	2	2	2	1
2	5	3	3	3	4	1	1	1	1	1	1	1	1	1	1	1	1	2	2	36	40	5	5	5	5	5	1	1	1	1	1	1	1	1	1	1	1	1	1	1	1
2	3	3	1	2	1	2	2	1	1	1	2	1	3	4	2	1	1	3	1	37	39	4	4	5	5	5	1	1	1	1	1	1	1	1	1	1	1	1	1	1	2
4	3	4	3	4	4	1	1	1	1	3	1	1	1	1	1	1	1	1	1	38	41	5	4	4	3	5	2	1	2	1	2	1	2	1	1	1	1	1	2	1	1
5	3	1	2	1	1	1	1	1	1	1	1	2	5	2	2	2	1	1	1	35	37	4	5	5	2	5	1	1	1	2	1	1	1	1	1	1	1	1	1	1	1
5	2	2	2	1	2	1	1	2	1	1	2	2	3	2	1	2	1	1	2	36	44	5	4	3	4	5	1	2	1	3	2	3	1	2	1	1	1	1	1	1	2
4	4	4	5	3	3	1	1	1	2	1	1	1	1	2	1	1	1	1	1	39	39	3	2	3	2	4	2	1	2	2	2	2	2	1	1	1	2	1	2	2	2
3	4	3	2	1	4	2	1	1	1	1	1	1	1	2	1	1	1	1	3	35	43	3	5	2	4	1	2	2	1	2	3	3	3	1	1	2	1	1	1	4	1
2	1	2	1	2	2	3	2	1	2	2	2	3	2	2	1	3	1	2	3	39	42	5	5	4	4	4	1	2	3	1	1	2	2	1	1	1	1	1	1	1	1
2	1	3	2	1	1	2	2	2	3	3	1	2	1	1	2	3	3	2	2	39	40	4	4	4	5	5	1	1	1	2	2	2	1	1	1	1	1	1	1	1	1
2	4	5	4	1	4	2	2	4	2	1	1	1	1	1	4	1	1	1	1	43	39	5	4	4	4	3	1	3	1	1	1	1	1	1	1	1	3	1	1	1	1
2	4	5	4	1	4	2	2	4	2	1	1	1	1	1	4	1	1	1	1	43	39	2	2	2	2	4	1	1	2	2	2	2	2	1	2	2	2	2	2	2	2
4	2	2	1	2	2	2	1	1	2	2	4	1	1	1	1	1	3	2	2	37	46	5	4	4	5	5	1	1	2	3	2	4	1	1	1	1	1	1	2	1	1
2	1	2	2	2	1	2	2	1	3	2	1	2	2	1	2	3	2	1	2	36	44	4	4	4	3	5	1	1	2	3	1	3	1	1	1	1	3	1	1	3	1
2	2	3	3	1	2	2	2	1	3	1	2	2	1	1	2	3	3	2	2	40	42	3	2	2	3	1	2	2	1	4	2	2	2	2	2	2	2	2	2	2	2
2	3	3	1	3	1	2	3	1	1	3	1	2	3	2	2	2	1	2	3	41	43	4	2	2	2	3	2	4	2	2	1	2	1	1	2	1	2	2	3	2	3
1	1	1	1	3	2	2	1	2	3	2	3	1	3	3	1	2	4	2	2	40	41	1	2	2	3	1	2	2	2	2	4	2	2	2	2	2	2	2	2	2	2
2	2	1	2	2	2	2	3	1	3	2	3	3	1	1	2	1	1	2	2	38	41	3	4	2	4	2	1	2	2	2	1	1	1	2	2	2	2	1	2	2	3
2	1	2	2	3	3	2	2	3	2	1	2	3	2	2	3	1	2	2	3	43	42	3	2	2	3	1	2	2	1	4	2	2	2	2	2	2	2	2	2	2	2
1	1	1	1	1	5	1	1	1	2	1	5	5	5	1	2	1	1	1	1	38	44	3	3	2	2	3	4	5	1	3	2	2	1	1	1	2	1	2	3	2	1
2	2	1	2	2	2	2	2	1	3	2	3	2	1	2	3	1	1	1	1	36	39	2	2	4	3	4	1	2	2	1	1	1	1	2	2	2	2	2	1	2	2
4	2	1	5	2	1	1	3	1	2	3	2	1	5	1	2	1	2	2	1	42	40	4	2	2	1	2	1	2	2	2	2	2	2	2	2	2	2	2	2	2	2
2	3	1	2	3	3	2	3	1	2	2	3	1	2	1	2	2	2	2	2	41	46	3	5	5	2	3	3	3	2	1	1	2	2	1	1	1	2	2	3	2	2
2	2	2	2	2	2	2	2	2	2	2	2	2	2	2	2	2	2	2	2	40	45	5	4	3	5	3	1	3	2	1	1	1	1	2	2	3	2	1	1	2	2
2	3	2	2	1	3	2	1	2	1	1	2	1	2	1	2	3	2	1	2	36	47	5	5	3	5	3	1	1	3	2	1	5	1	1	1	1	1	1	1	5	1
1	2	1	3	1	1	2	2	1	3	2	3	1	2	4	2	2	3	2	3	41	45	4	3	2	1	3	2	2	4	1	2	2	2	2	2	2	2	2	3	2	2
2	2	2	2	2	2	2	2	2	2	2	2	2	2	2	2	2	2	2	2	40	51	4	5	4	5	5	1	2	4	3	2	2	2	1	1	1	2	2	2	2	1
5	4	1	2	2	1	5	5	4	1	3	1	1	2	1	2	2	1	1	1	45	48	3	2	3	5	4	2	1	3	1	1	2	1	2	5	1	2	3	1	5	1
1	5	5	5	5	5	1	1	1	5	1	1	1	1	1	1	1	1	1	1	44	52	4	4	4	4	5	1	3	2	2	3	2	1	2	2	1	3	2	3	1	3
2	3	1	1	2	1	2	1	2	1	2	3	1	3	3	3	1	3	2	3	40	49	4	5	4	5	5	1	2	2	3	2	5	1	1	1	1	1	1	2	1	2
2	1	3	1	2	2	2	2	3	2	1	2	2	3	2	3	1	1	1	1	37	46	5	2	2	4	4	2	2	2	2	2	2	2	1	1	2	2	3	2	2	2
5	5	4	5	5	5	1	2	1	2	1	1	1	1	1	1	1	1	1	1	45	49	5	4	3	4	5	1	2	1	2	3	3	3	2	2	2	1	1	2	1	2
2	1	2	2	1	2	3	2	3	2	2	1	1	3	1	2	3	3	2	2	40	46	4	3	2	1	3	2	3	2	2	2	2	2	3	3	2	2	2	2	2	2
3	1	3	4	2	2	2	2	3	2	1	2	2	3	1	2	2	1	2	2	42	45	3	5	1	3	2	1	2	1	2	2	2	2	2	2	4	2	2	2	2	3
2	2	2	3	1	3	2	3	1	3	3	2	1	2	1	3	2	2	2	1	41	50	2	3	2	2	5	1	3	3	2	2	2	4	2	2	1	3	4	1	3	3
2	2	3	2	2	2	2	2	1	3	1	2	3	2	2	3	2	1	3	2	42	48	4	3	2	5	3	1	2	3	1	2	3	2	2	2	2	1	3	3	2	2
2	3	1	2	1	2	2	3	1	1	3	2	3	1	3	4	2	1	1	1	39	48	2	3	3	2	4	3	2	2	3	2	2	2	4	2	2	2	2	2	2	2
2	2	2	2	2	2	2	2	2	2	2	2	2	2	2	2	2	2	2	2	40	49	5	5	4	5	5	1	1	1	1	1	4	1	2	5	1	1	1	1	1	3
4	2	2	2	2	2	2	2	2	2	2	2	2	2	2	2	2	2	2	2	42	53	3	3	2	2	5	2	3	5	2	3	2	2	3	3	2	2	2	3	2	2
2	2	2	2	1	1	2	1	2	2	2	2	2	3	2	2	2	2	2	1	37	51	4	5	4	5	5	1	2	2	2	1	3	1	2	2	1	1	4	2	2	2
2	2	4	4	2	4	1	2	2	2	3	2	1	1	1	1	1	1	2	2	40	48	4	4	2	2	2	2	2	3	2	2	3	2	3	2	2	2	2	3	2	2
2	3	3	3	2	3	4	1	1	2	1	2	2	1	2	1	1	1	3	1	39	48	4	2	1	1	3	1	3	3	3	3	4	2	2	3	2	2	2	2	2	3
2	2	2	2	1	1	2	3	3	1	3	1	2	3	3	2	3	2	3	1	42	50	3	3	3	4	5	2	3	3	3	3	3	2	1	1	1	2	1	3	2	2
2	2	1	1	3	1	2	2	3	3	2	3	2	2	3	1	2	3	3	1	42	54	3	2	3	4	3	2	3	2	3	2	3	2	3	3	2	3	2	3	4	2
2	2	1	2	4	2	1	1	3	3	2	3	1	4	1	3	2	1	3	1	42	53	5	5	5	3	4	1	2	3	2	2	3	2	2	2	2	2	2	2	2	2
4	4	5	5	2	5	2	1	1	2	4	2	1	1	1	1	1	2	1	1	46	50	4	5	4	4	4	1	1	1	1	3	3	1	2	2	1	2	2	3	3	3
2	1	3	1	3	3	3	2	3	2	3	2	3	2	3	1	2	2	3	2	46	49	2	4	3	3	2	4	2	2	2	4	2	2	2	2	2	2	2	2	3	2
2	2	2	3	1	3	2	3	1	3	3	1	1	2	1	3	2	2	3	2	42	50	2	4	2	4	4	3	2	1	3	3	2	2	2	2	2	2	2	2	4	2
4	5	3	5	4	5	5	1	1	2	1	1	2	2	1	1	1	1	1	1	47	53	5	2	2	2	5	2	2	2	3	3	3	2	2	2	2	3	3	3	3	2
2	2	2	2	2	2	4	2	2	2	2	2	2	2	2	2	2	2	1	2	41	52	4	3	3	3	5	2	2	3	2	2	2	2	2	3	2	2	3	3	2	2
2	2	1	1	2	3	2	3	1	3	3	2	2	3	3	2	4	1	4	2	46	52	2	2	2	2	3	2	3	3	3	3	2	3	3	3	3	3	2	3	2	3
5	3	4	5	5	5	1	2	2	4	2	3	1	1	1	1	1	2	1	1	50	50	3	4	5	4	3	2	2	2	1	3	3	1	2	3	2	2	2	2	2	2
2	1	3	3	2	4	2	2	3	3	3	1	2	3	3	2	3	2	2	1	47	53	4	4	2	4	4	2	5	2	2	2	3	2	2	2	2	2	2	2	3	2
2	3	1	3	3	2	2	3	2	2	2	3	1	2	2	1	2	4	2	3	45	50	3	3	5	3	4	2	3	2	2	3	2	2	1	2	2	2	2	3	2	2
3	2	3	2	4	4	2	2	2	2	2	2	2	2	2	2	2	2	2	2	46	52	4	5	2	2	3	2	2	3	3	1	4	1	3	2	5	2	2	2	2	2
4	3	3	3	3	3	2	3	2	2	2	2	2	2	2	2	2	2	2	2	48	52	4	4	5	3	4	2	3	2	2	2	2	2	3	2	2	2	2	2	2	2
1	2	1	2	1	2	3	2	2	3	1	1	3	2	3	2	2	2	4	2	41	56	4	3	4	5	2	5	3	3	3	4	2	2	1	2	2	3	2	1	3	2
2	4	1	2	1	2	2	4	2	2	3	2	2	1	2	3	2	3	2	1	43	52	5	4	2	5	2	2	2	2	2	3	3	2	2	2	2	2	3	2	3	2
4	4	3	2	3	2	4	2	2	2	2	2	2	2	2	2	2	2	2	2	48	53	3	2	5	2	3	2	3	2	5	2	3	2	2	2	2	3	3	2	3	2
2	3	3	3	3	4	2	1	2	1	4	2	1	2	2	3	2	2	2	3	47	52	3	5	2	2	4	1	3	1	3	2	2	2	5	2	3	2	2	2	3	3
2	4	4	4	5	5	2	4	1	1	2	4	1	2	2	2	2	2	1	2	52	54	4	5	2	3	2	2	2	3	2	3	3	2	3	3	3	2	2	3	2	3
2	1	3	2	3	4	3	4	2	3	3	1	1	1	3	2	2	3	3	3	49	56	5	5	3	4	5	2	2	1	5	3	4	2	2	2	1	1	2	2	3	2
3	3	3	3	3	3	2	2	2	2	2	2	2	3	2	2	2	3	2	2	48	52	4	5	3	2	5	2	2	4	5	2	2	2	1	2	2	2	2	2	1	2
5	4	5	4	4	5	1	3	2	1	3	3	2	1	1	3	2	2	1	2	54	54	4	3	5	4	4	1	2	5	1	2	3	2	2	2	2	2	2	3	3	2
1	3	3	3	1	3	2	3	2	2	3	2	2	3	3	3	2	3	3	2	49	53	5	2	1	4	2	2	2	4	4	3	3	2	3	2	2	2	2	3	3	2
2	3	3	3	2	4	2	3	2	2	3	4	2	3	1	1	1	2	2	3	48	55	4	4	3	4	3	2	2	2	3	2	3	2	3	3	2	2	3	3	3	2
3	3	4	1	2	2	1	1	1	2	3	2	2	5	2	2	2	2	2	1	43	59	4	5	4	4	4	2	3	2	4	2	2	1	5	3	2	2	3	3	2	2
5	5	5	5	2	5	1	2	1	2	3	3	2	2	1	1	1	1	2	1	50	57	4	5	4	4	5	2	2	2	2	2	4	4	3	2	2	2	2	2	2	2
2	3	2	2	1	1	1	2	1	1	3	1	4	4	4	2	4	3	1	3	45	59	4	4	4	5	5	2	2	2	3	2	3	2	3	2	2	3	2	3	3	3
1	3	1	4	2	2	2	3	3	3	1	1	2	3	3	3	4	3	2	1	47	56	3	3	4	3	4	2	3	2	3	3	4	2	3	3	2	2	2	3	2	3
1	2	2	2	2	3	3	3	1	3	2	3	2	3	4	1	3	2	3	3	48	57	3	4	3	3	4	2	2	4	4	3	3	2	3	2	2	2	2	2	4	3
2	4	1	3	2	3	3	3	1	2	5	2	3	1	4	1	1	1	3	3	48	54	5	3	5	2	4	5	2	4	1	3	2	2	2	2	2	2	2	2	3	1
3	3	3	3	3	3	2	2	3	2	2	2	2	2	2	2	2	3	2	2	48	54	3	3	2	3	3	2	2	3	3	4	3	2	2	2	2	2	3	3	4	3
4	4	4	5	5	5	2	2	2	2	3	2	1	1	1	2	2	2	2	1	52	55	5	5	5	5	5	2	2	3	3	2	2	2	1	2	2	2	2	1	2	2
4	3	4	4	2	4	1	2	2	2	2	4	3	2	2	1	1	2	2	2	49	56	4	5	2	5	4	2	2	4	4	2	3	2	2	2	2	3	2	2	2	2
2	4	3	3	3	2	3	3	2	2	2	3	2	2	2	2	2	2	3	1	48	53	3	3	2	3	4	1	3	2	4	3	3	2	3	2	2	3	2	3	3	2
1	2	2	5	3	3	1	1	1	2	2	2	2	3	2	2	3	3	4	3	47	54	3	5	2	2	5	2	2	2	3	4	3	2	3	3	2	2	2	3	2	2
4	3	4	2	3	3	3	2	2	2	2	2	2	3	3	2	2	2	2	2	50	58	5	2	4	5	5	1	2	5	5	4	4	1	2	1	1	1	5	1	1	3
3	2	3	2	3	2	2	3	2	2	2	3	2	2	2	3	2	2	3	3	48	58	5	3	2	4	5	3	3	4	4	2	4	2	2	2	2	2	2	3	2	2
2	4	2	4	1	3	2	3	1	2	3	3	2	1	2	4	4	4	2	1	50	55	4	4	4	3	3	2	3	2	3	3	4	3	1	2	2	2	2	2	3	3
5	2	2	3	2	3	2	2	2	2	2	3	2	3	2	2	3	3	3	2	50	53	2	3	3	2	4	1	1	3	4	2	4	5	1	2	2	4	2	4	2	2
2	2	3	2	4	4	3	2	3	4	3	2	3	1	1	3	2	3	3	3	53	57	4	4	4	4	5	2	3	3	4	2	3	2	2	2	1	2	3	3	3	1
2	4	2	3	3	1	3	3	2	3	4	2	3	2	4	2	2	1	3	4	53	58	4	3	3	4	5	4	5	5	2	2	4	2	2	2	2	1	2	2	2	2
4	4	4	4	4	4	2	2	2	2	2	2	2	2	2	2	2	2	2	2	52	55	3	3	3	3	4	2	2	5	2	2	3	3	3	1	3	3	2	2	3	3
4	4	4	4	4	4	2	2	2	2	2	2	2	2	2	2	2	2	2	2	52	59	4	3	2	5	5	2	3	4	4	2	3	2	2	3	2	2	2	3	3	3
4	4	4	4	4	4	2	2	2	2	2	2	2	2	2	2	2	2	2	2	52	57	3	2	2	3	1	3	4	3	3	4	3	3	4	2	3	2	3	3	3	3
2	3	3	2	2	4	3	2	2	3	2	3	2	3	2	1	1	3	2	2	47	56	4	4	4	4	3	1	1	4	1	3	3	1	2	3	3	3	3	3	3	3
4	5	4	4	4	4	1	2	1	1	3	4	2	3	2	2	1	2	2	2	53	56	5	5	4	5	4	2	3	3	3	2	4	1	1	1	2	2	1	2	5	1
2	3	2	2	3	3	2	2	2	2	3	2	2	3	2	3	2	2	2	4	48	58	5	4	3	3	5	2	2	1	3	3	3	2	5	3	2	2	2	3	3	2
4	2	4	3	2	4	2	2	2	3	4	4	2	2	2	2	2	2	2	2	52	57	2	3	3	3	3	3	3	4	3	3	3	3	3	3	3	3	2	2	2	3
3	4	3	3	4	2	1	4	1	3	4	4	4	2	1	4	1	3	2	1	54	60	4	5	5	4	4	5	3	2	4	2	4	2	2	2	2	2	1	2	2	3
4	4	4	4	3	2	2	2	2	2	4	2	2	4	2	2	2	2	2	2	53	58	3	3	4	3	2	2	2	2	3	3	3	4	4	3	3	2	3	4	2	3
1	2	4	3	3	4	1	4	2	3	4	3	2	2	2	3	2	2	4	2	53	54	5	4	3	3	4	2	2	3	3	2	3	2	1	2	3	3	3	3	1	2
2	2	4	1	1	1	3	3	3	3	2	3	3	2	3	1	4	1	2	4	48	56	4	3	5	3	2	2	2	4	3	3	2	2	3	2	2	4	2	3	3	2
4	4	4	4	3	3	1	2	4	3	2	1	4	3	1	2	1	4	2	1	53	61	5	5	4	2	4	4	3	4	3	3	3	2	3	2	2	2	2	3	3	2
4	3	5	5	1	5	4	5	1	1	5	2	2	5	1	4	1	1	2	1	58	55	2	3	3	2	2	3	3	2	4	3	2	4	3	3	3	3	2	3	3	2
1	4	2	2	1	3	4	2	3	5	2	2	2	5	2	2	2	1	3	2	50	61	5	5	2	4	5	1	2	4	3	2	3	2	4	3	2	2	2	3	4	3
4	2	4	2	2	2	4	4	2	2	4	4	2	2	2	2	2	2	2	2	52	58	4	3	2	4	5	1	2	3	3	3	3	3	3	2	3	2	3	3	3	3
4	5	4	5	2	5	1	2	2	1	2	5	1	5	1	1	1	4	2	4	57	57	4	3	2	4	5	2	3	2	2	4	4	2	3	4	2	2	2	3	2	2
2	4	3	3	3	3	3	2	2	2	2	2	2	4	2	2	2	2	2	2	49	55	5	2	4	4	3	2	3	1	3	2	1	1	3	3	3	3	3	3	3	3
4	4	3	3	4	4	2	2	2	2	2	2	3	2	2	2	2	2	2	3	52	60	4	3	2	4	4	2	3	5	3	3	3	3	2	3	3	2	3	3	2	3
2	3	3	3	3	2	3	3	3	2	2	2	3	3	3	3	2	3	3	2	53	62	3	2	5	3	5	2	3	3	3	3	4	3	2	4	2	2	4	3	3	3
3	4	4	4	4	4	1	2	1	2	2	4	2	2	2	3	2	4	2	2	54	59	3	2	3	3	4	3	3	4	3	3	4	3	2	3	1	3	3	3	3	3
3	4	4	4	2	2	2	4	2	3	4	3	2	2	3	2	2	2	2	2	54	63	3	3	4	4	5	5	3	3	4	4	4	4	2	2	2	2	2	3	2	2
4	4	4	4	4	2	2	3	1	2	3	3	2	4	3	2	2	2	2	2	55	60	2	1	1	2	3	3	3	5	4	3	4	3	5	4	3	2	2	3	4	3
3	4	2	4	4	4	3	2	2	2	4	2	2	2	2	2	2	2	3	2	53	59	2	5	3	3	3	3	3	2	2	3	3	3	3	3	3	3	3	3	3	3
4	3	4	4	4	2	2	2	2	3	2	3	2	4	3	2	2	2	2	2	54	58	3	4	2	4	5	1	1	3	3	4	3	2	2	3	3	3	3	2	4	3
4	4	4	4	4	4	2	4	1	2	4	4	3	2	1	3	1	3	2	1	57	62	4	3	5	3	4	3	3	4	4	3	3	3	3	3	2	2	3	3	2	2
2	1	4	2	2	4	1	3	1	3	2	3	3	2	3	4	3	3	3	4	53	61	4	5	2	4	4	2	2	3	4	2	3	1	4	3	3	3	3	3	3	3
4	4	3	4	3	4	1	3	2	3	4	4	2	2	2	4	2	2	2	2	57	61	4	3	5	3	3	2	2	3	3	3	3	3	4	3	2	3	3	3	3	3
3	2	2	3	3	3	2	2	2	2	3	2	3	3	3	4	3	4	3	2	54	60	5	4	5	4	4	1	2	2	4	4	4	2	2	3	1	2	1	2	4	4
2	4	4	4	4	4	2	1	2	3	2	3	2	4	2	2	2	2	2	3	54	63	4	3	4	4	3	2	2	5	4	4	4	2	3	1	2	4	4	4	2	2
4	3	3	3	3	4	2	4	1	3	4	4	4	3	2	2	2	2	2	2	57	62	4	4	3	2	4	3	3	4	3	3	3	3	2	3	3	3	3	3	3	3
4	3	4	3	4	3	2	3	3	2	3	3	2	2	2	3	2	3	2	2	55	60	3	5	3	2	3	3	3	4	1	3	3	3	3	3	3	3	3	3	3	3
2	2	3	3	3	3	2		2	4	3	2	3	2	4	3	2	2	3	3	51	64	5	5	4	4	5	4	2	4	2	2	2	2	2	2	2	4	4	3	4	2
4	4	4	4	3	5	2	2	3	4	2	2	2	2	2	2	2	2	2	2	55	62	3	2	4	2	5	3	3	3	4	3	3	3	3	3	3	3	3	3	3	3
4	4	4	3	4	2	2	3	2	4	3	3	3	3	2	2	2	2	3	4	59	64	5	2	2	3	3	3	3	5	3	3	3	3	5	3	3	3	3	3	3	3
5	5	4	5	5	5	5	2	2	1	4	3	2	4	2	2	2	2	2	2	64	64	5	3	5	4	5	2	2	2	2	3	3	3	3	3	3	2	5	4	3	2
5	5	4	5	5	2	5	2	2	1	4	3	2	4	2	2	2	2	2	2	61	61	4	2	4	4	3	2	3	2	3	2	3	2	5	5	1	3	3	3	3	4
4	3	3	3	3	3	3	3	4	4	3	4	2	2	2	3	2	3	2	2	58	63	3	4	4	3	4	2	3	4	3	3	3	3	3	3	3	3	3	3	3	3
2	2	1	2	1	1	3	4	2	4	3	4	4	2	4	5	3	3	5	2	57	65	3	5	2	4	3	3	3	4	3	3	3	3	5	3	3	3	3	3	3	3
4	1	3	4	4	2	1	1	4	4	1	1	4	3	3	3	2	4	4	2	55	60	4	2	4	4	2	4	2	3	5	2	2	4	2	4	2	2	2	3	3	4
3	3	3	4	1	2	4	4	4	4	4	3	3	3	2	2	2	2	2	3	58	62	5	5	3	4	3	1	3	3	4	2	3	3	4	3	3	1	3	3	3	3
2	3	4	4	2	4	3	4	2	2	4	4	3	2	3	2	2	2	3	2	57	67	5	4	2	5	4	2	2	5	2	4	3	4	4	3	3	2	3	3	4	3
3	4	4	5	4	4	2	2	2	2	4	2	2	4	4	2	4	2	4	3	63	63	2	5	4	4	3	4	3	4	1	4	3	2	3	3	3	3	2	4	3	3
3	3	3	3	3	3	3	3	3	3	3	3	3	3	3	3	3	3	3	3	60	66	3	2	5	5	4	3	3	2	4	3	1	3	5	3	3	3	4	4	3	3
4	2	4	3	4	3	2	4	4	3	4	3	4	3	3	4	4	3	4	2	67	66	5	4	3	3	4	3	3	2	4	5	3	4	2	3	3	4	3	2	3	3
4	4	2	4	2	3	4	4	4	3	5	4	3	2	2	4	5	5	1	1	66	69	5	3	4	5	4	3	3	5	4	4	1	1	3	3	2	4	4	5	4	2
4	3	4	3	4	4	4	4	4	3	2	3	3	4	3	3	4	3	3	4	69	72	5	5	5	5	3	2	2	3	4	3	4	2	3	4	3	5	4	4	2	4
3	4	2	3	4	4	3	3	4	4	2	2	4	4	3	3	4	3	4	3	66	77	5	5	5	4	4	5	5	4	5	5	5	5	1	1	2	2	5	5	2	2
4	4	4	2	4	4	4	4	3	3	4	4	2	4	4	3	3	3	4	3	70	84	4	5	5	5	5	5	5	5	5	5	5	5	2	1	1	5	5	5	5	1
3	4	4	3	5	3	2	4	4	3	2	3	3	4	2	3	4	3	3	5	67	82	5	5	3	3	5	5	5	4	5	3	3	3	5	4	4	5	3	3	5	4
4	4	3	4	4	3	4	4	4	4	4	4	3	4	3	3	3	4	4	4	74	84	5	5	4	5	5	5	1	5	5	5	5	5	2	3	3	5	5	5	3	3
